# Supplementary material for: Multi-resolution deep learning characterizes tertiary lymphoid structures and their prognostic relevance in solid tumors
Source: Commun Med (Lond). 2024 Jan 5;4:5. doi: 10.1038/s43856-023-00421-7 (PMC10770129; doi:10.1038/s43856-023-00421-7)
Supplement: Supplementary file 3 — Supporting files for LaTex [file 43856_2023_421_MOESM3_ESM.zip]

Archive with 5 entries (5 files):
- main.tex
- references.bib
- sn-jnl.cls
- sn-standardnature.bst
- supplementary.tex
