# Supplementary material for: Multi-resolution deep learning characterizes tertiary lymphoid structures and their prognostic relevance in solid tumors
Source: Commun Med (Lond). 2024 Jan 5;4:5. doi: 10.1038/s43856-023-00421-7 (PMC10770129; doi:10.1038/s43856-023-00421-7)
Supplement: Supplementary file 3 — Supporting files for LaTex [file 43856_2023_421_MOESM3_ESM.zip › references.bib]

@misc{van_rijthoven_wholeslidedata_2023,
	title = {{WholeSlideData, 10.5281/zenodo.7558991}},
	
	abstract = {A package for working with whole-slide data including a fast batch iterator that can be used to train deep learning models. - pathology-whole-slide-data/CITATION.cff at main · DIAGNijmegen/patholog...},
	
	author = {van Rijthoven, Mart},
	year = {2023},
}

@misc{van_rijthoven_hooknet-tls_2023,
	title = {{HookNet-TLS, 10.5281/zenodo.10123906}},
	author = {van Rijthoven, Mart},
	year = {2023},
}


@misc{noauthor_tlc-gc-radboudumc-zurich_revision_nodate,
	title = {tlc-gc-radboudumc-zurich\_revision},
	
	abstract = {An online LaTeX editor that’s easy to use. No installation, real-time collaboration, version control, hundreds of LaTeX templates, and more.},
	language = {en},
	
}

@article{sato_roles_2023,
	title = {The roles of tertiary lymphoid structures in chronic diseases},
	copyright = {2023 Springer Nature Limited},
	issn = {1759-507X},
	
	
	abstract = {Tertiary lymphoid structures (TLSs) are ectopic lymphoid tissues that drive antigen-specific immune responses at sites of chronic inflammation. Unlike secondary lymphoid organs such as lymph nodes, TLSs lack capsules and have their own unique characteristics and functions. The presumed influence of TLSs on the disease course has led to widespread interest in obtaining a better understanding of their biology and function. Studies using single-cell analyses have suggested heterogeneity in TLS composition and phenotype, and consequently, functional correlates with disease progression are sometimes conflicting. The presence of TLSs correlates with a favourable disease course in cancer and infection. Conversely, in autoimmune diseases and chronic age-related inflammatory diseases including chronic kidney disease, the presence of TLSs is associated with a more severe disease course. However, the detailed mechanisms that underlie these clinical associations are not fully understood. To what extent the mechanisms of TLS development and maturation are shared across organs and diseases is also still obscure. Improved understanding of TLS development and function at the cellular and molecular levels may enable the exploitation of these structures to improve therapies for chronic diseases, including chronic kidney disease.},
	language = {en},
	
	journal = {Nature Reviews Nephrology},
	author = {Sato, Yuki and Silina, Karina and van den Broek, Maries and Hirahara, Kiyoshi and Yanagita, Motoko},
	month = apr,
	year = {2023},
	
	keywords = {Kidney diseases, Lymphocytes},
	pages = {1--13},
}

@misc{rijthoven_multi-resolution_2023,
	title = {Multi-resolution deep learning characterizes tertiary lymphoid structures in solid tumors},
	copyright = {© 2023, Posted by Cold Spring Harbor Laboratory. The copyright holder for this pre-print is the author. All rights reserved. The material may not be redistributed, re-used or adapted without the author's permission.},
	
	
	abstract = {Tertiary lymphoid structures (TLSs) are dense accumulations of lymphocytes in inflamed peripheral tissues, including cancer, and are associated with improved survival and response to immunotherapy in various solid tumors. Histological TLS quantification has been proposed as a novel predictive and prognostic biomarker, but lack of standardized methods of TLS characterization hampers assessment of TLS densities across different patients, diseases, and clinical centers. We introduce a novel approach based on HookNet-TLS, a multi-resolution deep learning model, for automated and unbiased TLS quantification and identification of germinal centers in routine hematoxylin and eosin stained digital pathology slides. We developed a HookNet-TLS model using n=1019 manually annotated TCGA slides from clear cell renal cell carcinoma, muscle-invasive bladder cancer, and lung squamous cell carcinoma. We show that HookNet-TLS automates TLS quantification with a human-level performance and demonstrates prognostic associations similar to visual assessment. We made HookNet-TLS publicly available to aid the adoption of objective TLS assessment in routine pathology.},
	language = {en},
	
	publisher = {bioRxiv},
	author = {Rijthoven, Mart van and Obahor, Simon and Pagliarulo, Fabio and Broek, Maries van den and Schraml, Peter and Moch, Holger and Laak, Jeroen van der and Ciompi, Francesco and Silina, Karina},
	month = apr,
	year = {2023},
}

@article{rodriguez_insights_2020,
	title = {Insights into {Tumor}-{Associated} {Tertiary} {Lymphoid} {Structures}: {Novel} {Targets} for {Antitumor} {Immunity} and {Cancer} {Immunotherapy}},
	volume = {8},
	issn = {2326-6066},
	shorttitle = {Insights into {Tumor}-{Associated} {Tertiary} {Lymphoid} {Structures}},
	
	
	abstract = {Tertiary lymphoid structures (TLS) are ectopic lymphoid aggregates that phenotypically resemble conventional secondary lymphoid organs and are commonly found at sites of chronic inflammation. They are also found in a wide variety of primary and metastatic human tumors. The presence of tumor-associated TLS (TA-TLS) is associated with prolonged patient survival, higher rates of disease-free survival, and a favorable response to current cancer therapies. However, the immune responses that occur in these structures, and how they contribute to improved clinical outcomes, remain incompletely understood. In addition, it is unknown how heterogeneity in TA-TLS cellular composition, structural organization, and anatomic location influences their functionality and prognostic significance. Understanding more about TA-TLS development, formation, and function may offer new therapeutic options to modulate antitumor immunity.},
	number = {11},
	
	journal = {Cancer Immunology Research},
	author = {Rodriguez, Anthony B. and Engelhard, Victor H.},
	month = nov,
	year = {2020},
	pages = {1338--1345},
}

@article{schraml_specific_2019,
	title = {Specific immune cell and lymphatic vessel signatures identified by image analysis in renal cancer},
	volume = {32},
	issn = {0893-3952},
	
	
	abstract = {Anti-angiogenic therapy and immune checkpoint inhibition are novel treatment strategies for patients with renal cell carcinoma. Various components and structures of the tumor microenvironment are potential predictive biomarkers and also attractive treatment targets. Macrophages, tumor infiltrating lymphocytes, vascular and lymphatic vessels represent an important part of the tumor immune environment, but their functional phenotypes and relevance for clinical outcome are yet ill defined. We applied Tissue Phenomics methods including image analysis for the standardized quantification of specific components and structures within the tumor microenvironment to profile tissue sections from 56 clear cell renal cell carcinoma patients. A characteristic composition and unique spatial relationship of CD68+ macrophages and tumor infiltrating lymphocytes correlated with overall survival. An inverse relationship was found between vascular (CD34) and lymphatic vessel (LYVE1) density. In addition, outcome was significantly better in patients with high blood vessel density in the tumors, whereas increased lymphatic vessel density in the tumors was associated with worse outcome. The Tissue Phenomics imaging analysis approach allowed visualization and simultaneous quantification of immune environment components, adding novel contextual information, and biological insights with potential applications in treatment response prediction.},
	language = {en},
	number = {7},
	
	journal = {Modern Pathology},
	author = {Schraml, Peter and Athelogou, Maria and Hermanns, Thomas and Huss, Ralf and Moch, Holger},
	month = jul,
	year = {2019},
	pages = {1042--1052},
}

@article{pfannstiel_tumor_2019,
	title = {The {Tumor} {Immune} {Microenvironment} {Drives} a {Prognostic} {Relevance} {That} {Correlates} with {Bladder} {Cancer} {Subtypes}},
	volume = {7},
	issn = {2326-6066},
	
	
	abstract = {Muscle-invasive bladder cancer (MIBC) represents approximately two-thirds of invasive urothelial bladder cancers (UBC) and has high morbidity and mortality. Men are over 3-fold more frequently affected by UBC than women. Despite intensive efforts to improve patient treatment and outcome, two-thirds of patients with UBC will have a recurrence or disease progression within 5 years. We demonstrated that the quantity and spatial distribution of stromal tumor-infiltrating lymphocytes (sTIL) within the tumor immune microenvironment (TIME) predict stages of tumor inflammation, subtypes, and patient survival and correlate with expression of immune checkpoints in an analysis of 542 patients with MIBC. High sTILs indicated an inflamed subtype with an 80\% 5-year DSS, and a lack of immune infiltrates identified an uninflamed subtype with a survival rate of less than 25\%. A separate immune evading phenotype with upregulated immune checkpoints associated with poor survival. Within the TIME are tertiary lymphoid structures (TLS), which can mediate antitumor activity via immune cells. High TLS amounts and close tumor distance correlated significantly with an inflamed phenotype and favorable survival. The uninflamed and evasion phenotypes showed lowest TLS numbers, farthest tumor distances, and shortest survival. High inflammation also correlated with increased neoantigen load and mutational burden. Patients treated with adjuvant chemotherapy showed a favorable prognosis, which was dependent on high sTILs. Determination of sTILs and tumor subtypes may stratify therapy success and patient survival, and considering sTILs can easily be quantified using simple morphologic parameters, like hematoxylin and eosin, sTILs can be implemented for predicting patient survival in a routine manner.},
	number = {6},
	
	journal = {Cancer Immunology Research},
	author = {Pfannstiel, Carolin and Strissel, Pamela L. and Chiappinelli, Katherine B. and Sikic, Danijel and Wach, Sven and Wirtz, Ralph M. and Wullweber, Adrian and Taubert, Helge and Breyer, Johannes and Otto, Wolfgang and Worst, Thomas and Burger, Maximilian and Wullich, Bernd and Bolenz, Christian and Fuhrich, Nicole and Geppert, Carol I. and Weyerer, Veronika and Stoehr, Robert and Bertz, Simone and Keck, Bastian and Erlmeier, Franziska and Erben, Philipp and Hartmann, Arndt and Strick, Reiner and Eckstein, Markus and on behalf of the BRIDGE Consortium, Germany},
	month = jun,
	year = {2019},
	pages = {923--938},
}

@article{sarma_role_1970,
	title = {The {Role} of {Lymphoid} {Reaction} in {Bladder} {Cancer}},
	volume = {104},
	issn = {0022-5347},
	
	
	language = {en},
	number = {6},
	
	journal = {The Journal of Urology},
	author = {Sarma, K. P.},
	month = dec,
	year = {1970},
	pages = {843--849},
}

@article{rakaee_tertiary_2021,
	title = {Tertiary lymphoid structure score: a promising approach to refine the {TNM} staging in resected non-small cell lung cancer},
	volume = {124},
	copyright = {2021 The Author(s), under exclusive licence to Cancer Research UK},
	issn = {1532-1827},
	shorttitle = {Tertiary lymphoid structure score},
	
	
	abstract = {We previously proposed an immune cell score (tumour node metastasis (TNM)-Immune cell score) classifier as an add-on to the existing TNM staging system for non-small cell lung cancer (NSCLC). Herein, we examined how to reliably assess a tertiary lymphoid structure (TLS) score to refine the TNM staging system.},
	language = {en},
	number = {10},
	
	journal = {British Journal of Cancer},
	author = {Rakaee, Mehrdad and Kilvaer, Thomas K. and Jamaly, Simin and Berg, Thomas and Paulsen, Erna-Elise and Berglund, Marte and Richardsen, Elin and Andersen, Sigve and Al-Saad, Samer and Poehl, Mette and Pezzella, Francesco and Kwiatkowski, David J. and Bremnes, Roy M. and Busund, Lill-Tove Rasmussen and Donnem, Tom},
	month = may,
	year = {2021},
	
	keywords = {Prognostic markers, Surgical oncology, Translational immunology},
	pages = {1680--1689},
}

@article{tamiya_impact_2022,
	title = {The impact of tertiary lymphoid structures on clinicopathological, genetic and gene expression characteristics in lung adenocarcinoma},
	volume = {174},
	issn = {0169-5002},
	
	
	abstract = {Introduction
Tertiary lymphoid structures (TLS) are observed in several cancers and are associated with favorable prognosis. This study aimed to examine the clinicopathological, genetic, and gene expression profiles of lung adenocarcinoma patients with TLS.
Methods
A total of 112 patients with pathological stage IB lung adenocarcinoma who underwent complete resection between 2011 and 2015 were enrolled in this study. We investigated whether TLS correlated with prognosis and programmed death-ligand 1 (PD-L1) expression. Furthermore, the correlation of TLS with tumor mutation burden (TMB) and genetic mutations was evaluated in patients for whom whole-exon sequencing data were available. In addition, using the Cancer Genome Atlas Lung Adenocarcinoma (TCGA-LUAD) dataset, gene expression analysis according to the TLS status was performed.
Results
Among the 112 patients, 49 were TLS-positive (TLS+). TLS+ correlated with longer recurrence-free survival (RFS) than TLS-negative cases (TLS−) (hazard ratio [HR], 0.47; 95 \% confidence interval [CI]: 0.23–0.88, p = 0.02). In the multivariate analysis, TLS was a better independent prognostic factor for RFS (HR 0.37, 95 \%CI 0.18–0.72, p {\textless} 0.01). PD-L1 expression was not significantly different between TLS+ and TLS− patients (p = 0.54). TMB in TLS+ was similar to that in TLS− patients (p = 0.39); however, it tended to be lower than that in TLS− especially among smokers (p = 0.07). In gene expression analysis, RNA expression of chemokines related to lymph node formation, such as CXCL13, CCL19 and CCL21, was significantly higher, and biological processes such as positive regulation of humoral immune response and regulation of antigen receptor-mediated signaling pathway were enhanced in TLS+.
Conclusions
TLS was a favorable prognostic factor and was not associated with PD-L1 expression in patients with lung adenocarcainoma. Moreover, gene expression analysis indicated that TLS is a site for the generation and regulation of antitumor immune responses.},
	language = {en},
	
	journal = {Lung Cancer},
	author = {Tamiya, Yutaro and Nakai, Tokiko and Suzuki, Ayako and Mimaki, Sachiyo and Tsuchihara, Katsuya and Sato, Kei and Yoh, Kiyotaka and Matsumoto, Shingo and Zenke, Yoshitaka and Nosaki, Kaname and Izumi, Hiroki and Shibata, Yuji and Sakai, Tetsuya and Taki, Tetsuro and Miyazaki, Saori and Watanabe, Reiko and Sakamoto, Naoya and Sakashita, Shingo and Kojima, Motohiro and Hashimoto, Naozumi and Tsuboi, Masahiro and Goto, Koichi and Ishii, Genichiro},
	month = dec,
	year = {2022},
	keywords = {Gene expression analysis, Lung adenocarcinoma, PD-L1 expression, Tertiary lymphoid structures, Tumor mutation burden},
	pages = {125--132},
}

@article{germain_tertiary_2021,
	title = {Tertiary {Lymphoid} {Structure}-{B} {Cells} {Narrow} {Regulatory} {T} {Cells} {Impact} in {Lung} {Cancer} {Patients}},
	volume = {12},
	issn = {1664-3224},
	
	abstract = {The presence of tertiary lymphoid structures (TLS) in the tumor microenvironment is associated with better clinical outcome in many cancers. In non-small cell lung cancer (NSCLC), we have previously showed that a high density of B cells within TLS (TLS-B cells) is positively correlated with tumor antigen-specific antibody responses and increased intratumor CD4+ T cell clonality. Here, we investigated the relationship between the presence of TLS-B cells and CD4+ T cell profile in NSCLC patients. The expression of immune-related genes and proteins on B cells and CD4+ T cells was analyzed according to their relationship to TLS-B density in a prospective cohort of 56 NSCLC patients. We observed that tumor-infiltrating T cells showed marked differences according to TLS-B cell presence, with higher percentages of naïve, central-memory, and activated CD4+ T cells and lower percentages of both immune checkpoint (ICP)-expressing CD4+ T cells and regulatory T cells (Tregs) in the TLS-Bhigh tumors. A retrospective study of 538 untreated NSCLC patients showed that high TLS-B cell density was even able to counterbalance the deleterious impact of high Treg density on patient survival, and that TLS-Bhigh Treglow patients had the best clinical outcomes. Overall, the correlation between the density of TLS-Bhigh tumors with early differentiated, activated and non-regulatory CD4+ T cell cells suggest that B cells may play a central role in determining protective T cell responses in NSCLC patients.},
	
	journal = {Frontiers in Immunology},
	author = {Germain, Claire and Devi-Marulkar, Priyanka and Knockaert, Samantha and Biton, Jérôme and Kaplon, Hélène and Letaïef, Laïla and Goc, Jérémy and Seguin-Givelet, Agathe and Gossot, Dominique and Girard, Nicolas and Validire, Pierre and Lefèvre, Marine and Damotte, Diane and Alifano, Marco and Lemoine, François M. and Steele, Keith E. and Teillaud, Jean-Luc and Hammond, Scott A. and Dieu-Nosjean, Marie-Caroline},
	year = {2021},
}

@article{sun_maturation_2022,
	title = {Maturation and abundance of tertiary lymphoid structures are associated with the efficacy of neoadjuvant chemoimmunotherapy in resectable non-small cell lung cancer},
	volume = {10},
	copyright = {© Author(s) (or their employer(s)) 2022. Re-use permitted under CC BY-NC. No commercial re-use. See rights and permissions. Published by BMJ.. http://creativecommons.org/licenses/by-nc/4.0/This is an open access article distributed in accordance with the Creative Commons Attribution Non Commercial (CC BY-NC 4.0) license, which permits others to distribute, remix, adapt, build upon this work non-commercially, and license their derivative works on different terms, provided the original work is properly cited, appropriate credit is given, any changes made indicated, and the use is non-commercial. See http://creativecommons.org/licenses/by-nc/4.0/.},
	issn = {2051-1426},
	
	
	abstract = {Tertiary lymphoid structures (TLS) existence is correlated with favorable prognosis in many types of cancer including non-small cell lung cancer (NSCLC). However, TLS formation and its relationship with treatment response remains unknown in NSCLC who received anti-PD-1 antibody plus chemotherapy as the neoadjuvant treatment (neoadjuvant chemoimmunotherapy). Here, we investigate TLS maturation and abundance in resectable NSCLC receiving neoadjuvant treatments. We retrospectively collected formalin-fixed paraffin embedded (FFPE) tissues from patients with resectable NSCLC (stage II–IIIA) from three cohorts based on treatment: naïve (N=40), neoadjuvant chemoimmunotherapy (N=40), and neoadjuvant chemotherapy (N=41). The TLS in tumor tissues was detected by immunohistochemical staining, and the differences in TLS maturation and abundance among different treatment groups were analyzed, as well as the relationship with pathological response and prognosis of patients. Multiplex immunofluorescence staining was used to explore the features of immune microenvironment. Higher major pathological response (MPR) rate and pathological complete response (pCR) rate were in the neoadjuvant chemoimmunotherapy group than in the neoadjuvant chemotherapy group (MPR: 45.0\% vs 17.1\%; pCR: 35.0\% vs 4.9\%). Among the three cohorts, neoadjuvant chemoimmunotherapy-treated NSCLCs displayed highest TLS maturation and abundance. Both the maturation and abundance of TLS were significantly correlated with MPR in both the neoadjuvant chemoimmunotherapy and the chemotherapy group. Patients with high maturation and abundance of TLS exhibited better disease-free survival (DFS) in all the three cohorts. TLS maturation was also an independent predictor for DFS in the neoadjuvant chemoimmunotherapy and treatment naïve group. Multiplex immunohistochemistry analysis using paired biopsy-surgery samples showed increased infiltration of CD8+T cell and decreased infiltration of M1 and M2 macrophages after neoadjuvant chemoimmunotherapy treatment in patients achieving MPR. There were no significant differences in features of immune cell infiltration for those with mature TLS achieving MPR when cross-compared across the three cohorts. These results demonstrate that TLS maturation is associated with MPR and an independent predictor for DFS in resectable neoadjuvant chemoimmunotherapy-treated NSCLC. The induction of TLS maturation may be a potential mechanism of action of neoadjuvant chemoimmunotherapy in resectable NSCLC.},
	language = {en},
	number = {11},
	
	journal = {Journal for ImmunoTherapy of Cancer},
	author = {Sun, Xiaoyan and Liu, Weiran and Sun, Leina and Mo, Huilan and Feng, Yingnan and Wu, Xinyi and Li, Chenguang and Chen, Chen and Li, Jingjing and Xin, Ying and Zhang, Zhenfa and Wang, Changli and Zhang, Bin and Yue, Dongsheng},
	month = nov,
	year = {2022},
	keywords = {Immunohistochemistry, Tumor Biomarkers, Tumor Microenvironment},
	pages = {e005531},
}

@article{gu-trantien_cd4_2013,
	title = {{CD4}$^{\textrm{+}}$ follicular helper {T} cell infiltration predicts breast cancer survival},
	volume = {123},
	issn = {0021-9738},
	
	
	language = {en},
	number = {7},
	
	journal = {The Journal of Clinical Investigation},
	author = {Gu-Trantien, Chunyan and Loi, Sherene and Garaud, Soizic and Equeter, Carole and Libin, Myriam and Wind, Alexandre de and Ravoet, Marie and Buanec, Hélène Le and Sibille, Catherine and Manfouo-Foutsop, Germain and Veys, Isabelle and Haibe-Kains, Benjamin and Singhal, Sandeep K. and Michiels, Stefan and Rothé, Françoise and Salgado, Roberto and Duvillier, Hugues and Ignatiadis, Michail and Desmedt, Christine and Bron, Dominique and Larsimont, Denis and Piccart, Martine and Sotiriou, Christos and Willard-Gallo, Karen},
	month = jul,
	year = {2013},
	pmid = {0},
	
	pages = {2873--2892},
}

@article{he_delving_2015,
	title = {Delving {Deep} into {Rectifiers}: {Surpassing} {Human}-{Level} {Performance} on {ImageNet} {Classification}},
	issn = {2380-7504},
	shorttitle = {Delving {Deep} into {Rectifiers}},
	
	
	abstract = {Rectified activation units (rectifiers) are essential for state-of-the-art neural networks. In this work, we study rectifier neural networks for image classification from two aspects. First, we propose a Parametric Rectified Linear Unit (PReLU) that generalizes the traditional rectified unit. PReLU improves model fitting with nearly zero extra computational cost and little overfitting risk. Second, we derive a robust initialization method that particularly considers the rectifier nonlinearities. This method enables us to train extremely deep rectified models directly from scratch and to investigate deeper or wider network architectures. Based on the learnable activation and advanced initialization, we achieve 4.94\% top-5 test error on the ImageNet 2012 classification dataset. This is a 26\% relative improvement over the ILSVRC 2014 winner (GoogLeNet, 6.66\% [33]). To our knowledge, our result is the first to surpass the reported human-level performance (5.1\%, [26]) on this dataset.},
	language = {English},
	
	author = {He, Kaiming and Zhang, Xiangyu and Ren, Shaoqing and Sun, Jian},
	month = dec,
	year = {2015},
	pages = {1026--1034},
}

@article{ren_faster_2015,
	title = {Faster {R}-{CNN}: {Towards} {Real}-{Time} {Object} {Detection} with {Region} {Proposal} {Networks}},
	volume = {28},
	shorttitle = {Faster {R}-{CNN}},
	
	
	journal = {Advances in Neural Information Processing Systems},
	author = {Ren, Shaoqing and He, Kaiming and Girshick, Ross and Sun, Jian},
	editor = {Cortes, C. and Lawrence, N. D. and Lee, D. D. and Sugiyama, M. and Garnett, R.},
	year = {2015},
	pages = {91--99},
}

@article{levine_data-driven_2015,
	title = {Data-{Driven} {Phenotypic} {Dissection} of {AML} {Reveals} {Progenitor}-like {Cells} that {Correlate} with {Prognosis}},
	volume = {162},
	issn = {1097-4172},
	
	abstract = {Acute myeloid leukemia (AML) manifests as phenotypically and functionally diverse cells, often within the same patient. Intratumor phenotypic and functional heterogeneity have been linked primarily by physical sorting experiments, which assume that functionally distinct subpopulations can be prospectively isolated by surface phenotypes. This assumption has proven problematic, and we therefore developed a data-driven approach. Using mass cytometry, we profiled surface and intracellular signaling proteins simultaneously in millions of healthy and leukemic cells. We developed PhenoGraph, which algorithmically defines phenotypes in high-dimensional single-cell data. PhenoGraph revealed that the surface phenotypes of leukemic blasts do not necessarily reflect their intracellular state. Using hematopoietic progenitors, we defined a signaling-based measure of cellular phenotype, which led to isolation of a gene expression signature that was predictive of survival in independent cohorts. This study presents new methods for large-scale analysis of single-cell heterogeneity and demonstrates their utility, yielding insights into AML pathophysiology.},
	language = {eng},
	number = {1},
	journal = {Cell},
	author = {Levine, Jacob H. and Simonds, Erin F. and Bendall, Sean C. and Davis, Kara L. and Amir, El-ad D. and Tadmor, Michelle D. and Litvin, Oren and Fienberg, Harris G. and Jager, Astraea and Zunder, Eli R. and Finck, Rachel and Gedman, Amanda L. and Radtke, Ina and Downing, James R. and Pe'er, Dana and Nolan, Garry P.},
	month = jul,
	year = {2015},
	pmid = {26095251},
	pmcid = {PMC4508757},
	keywords = {Bone Marrow, Child, Cohort Studies, Computational Biology, Genetic Heterogeneity, Humans, Leukemia, Myeloid, Acute, Neoplastic Stem Cells, Single-Cell Analysis, Transcriptome},
	pages = {184--197},
}

@article{goc_dendritic_2014,
	title = {Dendritic cells in tumor-associated tertiary lymphoid structures signal a {Th1} cytotoxic immune contexture and license the positive prognostic value of infiltrating {CD8}+ {T} cells},
	volume = {74},
	issn = {1538-7445},
	
	abstract = {Tumor-infiltrating T cells, particularly CD45RO(+)CD8(+) memory T cells, confer a positive prognostic value in human cancers. However, the mechanisms that promote a protective T-cell response in the tumor microenvironment remain unclear. In chronic inflammatory settings such as the tumor microenvironment, lymphoid neogenesis can occur to create local lymph node-like structures known as tertiary lymphoid structures (TLS). These structures can exacerbate a local immune response, such that TLS formation in tumors may help promote an efficacious immune contexture. However, the role of TLS in tumors has yet to be investigated carefully. In lung tumors, mature dendritic cells (DC) present in tumor-associated TLS can provide a specific marker of these structures. In this study, we evaluated the influence of TLS on the characteristics of the immune infiltrate in cohorts of prospective and retrospective human primary lung tumors (n = 458). We found that a high density of mature DC correlated closely to a strong infiltration of T cells that are predominantly of the effector-memory phenotype. Moreover, mature DC density correlated with expression of genes related to T-cell activation, T-helper 1 (Th1) phenotype, and cytotoxic orientation. Lastly, a high density of TLS-associated DC correlated with long-term survival, which also allowed a distinction of patients with high CD8(+) T-cell infiltration but a high risk of death. Taken together, our results show how tumors infiltrated by TLS-associated mature DC generate a specific immune contexture characterized by a strong Th1 and cytotoxic orientation that confers the lowest risk of death. Furthermore, our findings highlight the pivotal function of TLS in shaping the immune character of the tumor microenvironment, in promoting a protective immune response mediated by T cells against cancer.},
	language = {eng},
	number = {3},
	journal = {Cancer Research},
	author = {Goc, Jérémy and Germain, Claire and Vo-Bourgais, Thi Kim Duy and Lupo, Audrey and Klein, Christophe and Knockaert, Samantha and de Chaisemartin, Luc and Ouakrim, Hanane and Becht, Etienne and Alifano, Marco and Validire, Pierre and Remark, Romain and Hammond, Scott A. and Cremer, Isabelle and Damotte, Diane and Fridman, Wolf-Herman and Sautès-Fridman, Catherine and Dieu-Nosjean, Marie-Caroline},
	month = feb,
	year = {2014},
	pmid = {24366885},
	keywords = {Adult, Aged, Aged, 80 and over, CD8-Positive T-Lymphocytes, Cell Differentiation, Cluster Analysis, Cytotoxicity, Immunologic, Dendritic Cells, Female, Gene Expression Profiling, Humans, Immunologic Memory, Lung Neoplasms, Lymphocyte Activation, Lymphocytes, Tumor-Infiltrating, Male, Middle Aged, Neoplasm Staging, Prognosis, Risk Factors, T-Lymphocyte Subsets, Th1 Cells, Tumor Microenvironment, Young Adult},
	pages = {705--715},
}

@article{germain_presence_2014,
	title = {Presence of {B} cells in tertiary lymphoid structures is associated with a protective immunity in patients with lung cancer},
	volume = {189},
	issn = {1535-4970},
	
	abstract = {RATIONALE: It is now well established that immune responses can take place outside of primary and secondary lymphoid organs. We previously described the presence of tertiary lymphoid structures (TLS) in patients with non-small cell lung cancer (NSCLC) characterized by clusters of mature dendritic cells (DCs) and T cells surrounded by B-cell follicles. We demonstrated that the density of these mature DCs was associated with favorable clinical outcome.
OBJECTIVES: To study the role of follicular B cells in TLS and the potential link with a local humoral immune response in patients with NSCLC.
METHODS: The cellular composition of TLS was investigated by immunohistochemistry. Characterization of B-cell subsets was performed by flow cytometry. A retrospective study was conducted in two independent cohorts of patients. Antibody specificity was analyzed by ELISA.
MEASUREMENTS AND MAIN RESULTS: Consistent with TLS organization, all stages of B-cell differentiation were detectable in most tumors. Germinal center somatic hypermutation and class switch recombination machineries were activated, associated with the generation of plasma cells. Approximately half of the patients showed antibody reactivity against up to 7 out of the 33 tumor antigens tested. A high density of follicular B cells correlated with long-term survival, both in patients with early-stage NSCLC and with advanced-stage NSCLC treated with chemotherapy. The combination of follicular B cell and mature DC densities allowed the identification of patients with the best clinical outcome.
CONCLUSIONS: B-cell density represents a new prognostic biomarker for NSCLC patient survival, and makes the link between TLS and a protective B cell-mediated immunity.},
	language = {eng},
	number = {7},
	journal = {American Journal of Respiratory and Critical Care Medicine},
	author = {Germain, Claire and Gnjatic, Sacha and Tamzalit, Fella and Knockaert, Samantha and Remark, Romain and Goc, Jérémy and Lepelley, Alice and Becht, Etienne and Katsahian, Sandrine and Bizouard, Geoffray and Validire, Pierre and Damotte, Diane and Alifano, Marco and Magdeleinat, Pierre and Cremer, Isabelle and Teillaud, Jean-Luc and Fridman, Wolf-Herman and Sautès-Fridman, Catherine and Dieu-Nosjean, Marie-Caroline},
	month = apr,
	year = {2014},
	pmid = {24484236},
	keywords = {B-Lymphocyte Subsets, Biomarkers, Carcinoma, Non-Small-Cell Lung, Cohort Studies, Dendritic Cells, Enzyme-Linked Immunosorbent Assay, Female, Flow Cytometry, Humans, Immunity, Humoral, Immunohistochemistry, Lung Neoplasms, Male, Prognosis, Retrospective Studies},
	pages = {832--844},
}

@article{martinet_high_2012,
	title = {High endothelial venules ({HEVs}) in human melanoma lesions: {Major} gateways for tumor-infiltrating lymphocytes},
	volume = {1},
	issn = {2162-4011},
	shorttitle = {High endothelial venules ({HEVs}) in human melanoma lesions},
	
	abstract = {The presence of tumor-infiltrating lymphocytes (TILs) is a strong prognostic parameter for local dissemination and overall survival in melanoma. Lymphocyte migration from blood into peripheral tissues is mainly regulated by vascular endothelium. However, the blood vessels and mechanisms governing the recruitment of TILs in melanoma tumors remain poorly understood. Here, we show that high endothelial venules (HEVs), specialized blood vessels for lymphocyte extravasation into lymphoid tissues, are frequently found in melanoma tumors and are associated with high levels of lymphocyte infiltration. The analysis of 225 primary melanomas revealed that lymphocytes specifically infiltrated HEV-rich areas of melanoma tumors and that the density of MECA-79+ HEVs was variable among patients and strongly correlated with CD3+, CD8+ and CD20+ TIL densities. Inflammatory (CCL5, CXCL9, CXCL10 and CXCL11) and lymphoid (CCL21, CCL19 and CXCL13) chemokines as well as TH1 and naïve T-cell genes were overexpressed in melanoma samples with high densities of tumor HEVs. Mature dendritic cells (mDCs) were frequently found around tumor HEVs and densities of HEVs and DC-LAMP+ mDCs within tumor stroma were strongly correlated. DCs which maintain HEVs in lymph nodes, may thus also contribute to the regulation of HEVs in melanomas. Finally, we found significantly higher densities of tumor HEVs in melanomas with tumor regression, low Clark level of invasion and thin Breslow thickness (all p {\textless} 0.001). The strong association between tumor HEVs, TILs, mDCs and clinical parameters of melanoma, supports a critical role for HEVs in limiting malignant melanoma development through both naïve and effector T-lymphocyte recruitment and activation.},
	language = {eng},
	number = {6},
	journal = {Oncoimmunology},
	author = {Martinet, Ludovic and Le Guellec, Sophie and Filleron, Thomas and Lamant, Laurence and Meyer, Nicolas and Rochaix, Philippe and Garrido, Ignacio and Girard, Jean-Philippe},
	month = sep,
	year = {2012},
	pmid = {23162750},
	pmcid = {PMC3489738},
	pages = {829--839},
}

@article{echle_deep_2021,
	title = {Deep learning in cancer pathology: a new generation of clinical biomarkers},
	volume = {124},
	copyright = {2020 The Author(s)},
	issn = {1532-1827},
	shorttitle = {Deep learning in cancer pathology},
	
	
	abstract = {Clinical workflows in oncology rely on predictive and prognostic molecular biomarkers. However, the growing number of these complex biomarkers tends to increase the cost and time for decision-making in routine daily oncology practice; furthermore, biomarkers often require tumour tissue on top of routine diagnostic material. Nevertheless, routinely available tumour tissue contains an abundance of clinically relevant information that is currently not fully exploited. Advances in deep learning (DL), an artificial intelligence (AI) technology, have enabled the extraction of previously hidden information directly from routine histology images of cancer, providing potentially clinically useful information. Here, we outline emerging concepts of how DL can extract biomarkers directly from histology images and summarise studies of basic and advanced image analysis for cancer histology. Basic image analysis tasks include detection, grading and subtyping of tumour tissue in histology images; they are aimed at automating pathology workflows and consequently do not immediately translate into clinical decisions. Exceeding such basic approaches, DL has also been used for advanced image analysis tasks, which have the potential of directly affecting clinical decision-making processes. These advanced approaches include inference of molecular features, prediction of survival and end-to-end prediction of therapy response. Predictions made by such DL systems could simplify and enrich clinical decision-making, but require rigorous external validation in clinical settings.},
	language = {en},
	number = {4},
	
	journal = {British Journal of Cancer},
	author = {Echle, Amelie and Rindtorff, Niklas Timon and Brinker, Titus Josef and Luedde, Tom and Pearson, Alexander Thomas and Kather, Jakob Nikolas},
	month = feb,
	year = {2021},

	keywords = {Cancer imaging, Computational science, Targeted therapies, Tumour biomarkers},
	pages = {686--696},
}

@article{bulten_artificial_2022,
	title = {Artificial intelligence for diagnosis and {Gleason} grading of prostate cancer: the {PANDA} challenge},
	volume = {28},
	copyright = {2022 The Author(s)},
	issn = {1546-170X},
	shorttitle = {Artificial intelligence for diagnosis and {Gleason} grading of prostate cancer},
	
	
	abstract = {Artificial intelligence (AI) has shown promise for diagnosing prostate cancer in biopsies. However, results have been limited to individual studies, lacking validation in multinational settings. Competitions have been shown to be accelerators for medical imaging innovations, but their impact is hindered by lack of reproducibility and independent validation. With this in mind, we organized the PANDA challenge—the largest histopathology competition to date, joined by 1,290 developers—to catalyze development of reproducible AI algorithms for Gleason grading using 10,616 digitized prostate biopsies. We validated that a diverse set of submitted algorithms reached pathologist-level performance on independent cross-continental cohorts, fully blinded to the algorithm developers. On United States and European external validation sets, the algorithms achieved agreements of 0.862 (quadratically weighted κ, 95\% confidence interval (CI), 0.840–0.884) and 0.868 (95\% CI, 0.835–0.900) with expert uropathologists. Successful generalization across different patient populations, laboratories and reference standards, achieved by a variety of algorithmic approaches, warrants evaluating AI-based Gleason grading in prospective clinical trials.},
	language = {en},
	number = {1},
	
	journal = {Nature Medicine},
	author = {Bulten, Wouter and Kartasalo, Kimmo and Chen, Po-Hsuan Cameron and Ström, Peter and Pinckaers, Hans and Nagpal, Kunal and Cai, Yuannan and Steiner, David F. and van Boven, Hester and Vink, Robert and Hulsbergen-van de Kaa, Christina and van der Laak, Jeroen and Amin, Mahul B. and Evans, Andrew J. and van der Kwast, Theodorus and Allan, Robert and Humphrey, Peter A. and Grönberg, Henrik and Samaratunga, Hemamali and Delahunt, Brett and Tsuzuki, Toyonori and Häkkinen, Tomi and Egevad, Lars and Demkin, Maggie and Dane, Sohier and Tan, Fraser and Valkonen, Masi and Corrado, Greg S. and Peng, Lily and Mermel, Craig H. and Ruusuvuori, Pekka and Litjens, Geert and Eklund, Martin},
	month = jan,
	year = {2022},
	

	keywords = {Machine learning, Medical imaging, Prostate cancer},
	pages = {154--163},
}

@article{bandi_detection_2019,
	title = {From {Detection} of {Individual} {Metastases} to {Classification} of {Lymph} {Node} {Status} at the {Patient} {Level}: {The} {CAMELYON17} {Challenge}},
	volume = {38},
	issn = {1558-254X},
	shorttitle = {From {Detection} of {Individual} {Metastases} to {Classification} of {Lymph} {Node} {Status} at the {Patient} {Level}},
	
	abstract = {Automated detection of cancer metastases in lymph nodes has the potential to improve the assessment of prognosis for patients. To enable fair comparison between the algorithms for this purpose, we set up the CAMELYON17 challenge in conjunction with the IEEE International Symposium on Biomedical Imaging 2017 Conference in Melbourne. Over 300 participants registered on the challenge website, of which 23 teams submitted a total of 37 algorithms before the initial deadline. Participants were provided with 899 whole-slide images (WSIs) for developing their algorithms. The developed algorithms were evaluated based on the test set encompassing 100 patients and 500 WSIs. The evaluation metric used was a quadratic weighted Cohen’s kappa. We discuss the algorithmic details of the 10 best pre-conference and two post-conference submissions. All these participants used convolutional neural networks in combination with pre- and postprocessing steps. Algorithms differed mostly in neural network architecture, training strategy, and pre- and postprocessing methodology. Overall, the kappa metric ranged from 0.89 to −0.13 across all submissions. The best results were obtained with pre-trained architectures such as ResNet. Confusion matrix analysis revealed that all participants struggled with reliably identifying isolated tumor cells, the smallest type of metastasis, with detection rates below 40\%. Qualitative inspection of the results of the top participants showed categories of false positives, such as nerves or contamination, which could be targeted for further optimization. Last, we show that simple combinations of the top algorithms result in higher kappa metric values than any algorithm individually, with 0.93 for the best combination.},
	number = {2},
	journal = {IEEE Transactions on Medical Imaging},
	author = {Bándi, Péter and Geessink, Oscar and Manson, Quirine and Van Dijk, Marcory and Balkenhol, Maschenka and Hermsen, Meyke and Ehteshami Bejnordi, Babak and Lee, Byungjae and Paeng, Kyunghyun and Zhong, Aoxiao and Li, Quanzheng and Zanjani, Farhad Ghazvinian and Zinger, Svitlana and Fukuta, Keisuke and Komura, Daisuke and Ovtcharov, Vlado and Cheng, Shenghua and Zeng, Shaoqun and Thagaard, Jeppe and Dahl, Anders B. and Lin, Huangjing and Chen, Hao and Jacobsson, Ludwig and Hedlund, Martin and Çetin, Melih and Halıcı, Eren and Jackson, Hunter and Chen, Richard and Both, Fabian and Franke, Jörg and Küsters-Vandevelde, Heidi and Vreuls, Willem and Bult, Peter and van Ginneken, Bram and van der Laak, Jeroen and Litjens, Geert},
	month = feb,
	year = {2019},
	
	keywords = {Biomedical imaging, Breast cancer, Hospitals, Lymph nodes, Metastasis, Pathology, Tumors, grand challenge, lymph node metastases, sentinel lymph node, whole-slide images},
	pages = {550--560},
}

@article{campanella_clinical-grade_2019,
	title = {Clinical-grade computational pathology using weakly supervised deep learning on whole slide images},
	volume = {25},
	copyright = {2019 The Author(s), under exclusive licence to Springer Nature America, Inc.},
	issn = {1546-170X},
	
	
	abstract = {The development of decision support systems for pathology and their deployment in clinical practice have been hindered by the need for large manually annotated datasets. To overcome this problem, we present a multiple instance learning-based deep learning system that uses only the reported diagnoses as labels for training, thereby avoiding expensive and time-consuming pixel-wise manual annotations. We evaluated this framework at scale on a dataset of 44,732 whole slide images from 15,187 patients without any form of data curation. Tests on prostate cancer, basal cell carcinoma and breast cancer metastases to axillary lymph nodes resulted in areas under the curve above 0.98 for all cancer types. Its clinical application would allow pathologists to exclude 65–75\% of slides while retaining 100\% sensitivity. Our results show that this system has the ability to train accurate classification models at unprecedented scale, laying the foundation for the deployment of computational decision support systems in clinical practice.},
	language = {en},
	number = {8},
	
	journal = {Nature Medicine},
	author = {Campanella, Gabriele and Hanna, Matthew G. and Geneslaw, Luke and Miraflor, Allen and Werneck Krauss Silva, Vitor and Busam, Klaus J. and Brogi, Edi and Reuter, Victor E. and Klimstra, David S. and Fuchs, Thomas J.},
	month = aug,
	year = {2019},
	

	keywords = {Computer modelling, Computer science, High-throughput screening, Pathology},
	pages = {1301--1309},
}

@article{li_development_2023,
	title = {Development and {Validation} of a {Machine} {Learning} {Model} for {Detection} and {Classification} of {Tertiary} {Lymphoid} {Structures} in {Gastrointestinal} {Cancers}},
	volume = {6},
	issn = {2574-3805},
	
	
	abstract = {Tertiary lymphoid structures (TLSs) are associated with a favorable prognosis and improved response to cancer immunotherapy. The current approach for evaluation of TLSs is limited by interobserver variability and high complexity and cost of specialized imaging techniques.To develop a machine learning model for automated and quantitative evaluation of TLSs based on routine histopathology images.In this multicenter, international diagnostic/prognostic study, an interpretable machine learning model was developed and validated for automated detection, enumeration, and classification of TLSs in hematoxylin-eosin–stained images. A quantitative scoring system for TLSs was proposed, and its association with survival was investigated in patients with 1 of 6 types of gastrointestinal cancers. Data analysis was performed between June 2021 and March 2022.The diagnostic accuracy for classification of TLSs into 3 maturation states and the association of TLS score with survival were investigated.A total of 1924 patients with gastrointestinal cancer from 7 independent cohorts (median [IQR] age ranging from 57 [49-64] years to 68 [58-77] years; proportion by sex ranging from 214 of 409 patients who were male [52.3\%] to 134 of 155 patients who were male [86.5\%]). The machine learning model achieved high accuracies for detecting and classifying TLSs into 3 states (TLS1: 97.7\%; 95\% CI, 96.4\%-99.0\%; TLS2: 96.3\%; 95\% CI, 94.6\%-98.0\%; TLS3: 95.7\%; 95\% CI, 93.9\%-97.5\%). TLSs were detected in 62 of 155 esophageal cancers (40.0\%) and up to 267 of 353 gastric cancers (75.6\%). Across 6 cancer types, patients were stratified into 3 risk groups (higher and lower TLS score and no TLS) and survival outcomes compared between groups: higher vs lower TLS score (hazard ratio [HR]; 0.27; 95\% CI, 0.18-0.41; P \&lt; .001) and lower TLS score vs no TLSs (HR, 0.65; 95\% CI, 0.56-0.76; P \&lt; .001). TLS score remained an independent prognostic factor associated with survival after adjusting for clinicopathologic variables and tumor-infiltrating lymphocytes (eg, for colon cancer: HR, 0.11; 95\% CI, 0.02-0.47; P = .003).In this study, an interpretable machine learning model was developed that may allow automated and accurate detection of TLSs on routine tissue slide. This model is complementary to the cancer staging system for risk stratification in gastrointestinal cancers.},
	number = {1},
	
	journal = {JAMA Network Open},
	author = {Li, Zhe and Jiang, Yuming and Li, Bailiang and Han, Zhen and Shen, Jeanne and Xia, Yong and Li, Ruijiang},
	month = jan,
	year = {2023},
	pages = {e2252553},
}

@article{bindea_spatiotemporal_2013,
	title = {Spatiotemporal dynamics of intratumoral immune cells reveal the immune landscape in human cancer},
	volume = {39},
	issn = {1097-4180},
	
	abstract = {The complex interactions between tumors and their microenvironment remain to be elucidated. Combining large-scale approaches, we examined the spatio-temporal dynamics of 28 different immune cell types (immunome) infiltrating tumors. We found that the immune infiltrate composition changed at each tumor stage and that particular cells had a major impact on survival. Densities of T follicular helper (Tfh) cells and innate cells increased, whereas most T cell densities decreased along with tumor progression. The number of B cells, which are key players in the core immune network and are associated with prolonged survival, increased at a late stage and showed a dual effect on recurrence and tumor progression. The immune control relevance was demonstrated in three endoscopic orthotopic colon-cancer mouse models. Genomic instability of the chemokine CXCL13 was a mechanism associated with Tfh and B cell infiltration. CXCL13 and IL21 were pivotal factors for the Tfh/B cell axis correlating with survival. This integrative study reveals the immune landscape in human colorectal cancer and the major hallmarks of the microenvironment associated with tumor progression and recurrence.},
	language = {eng},
	number = {4},
	journal = {Immunity},
	author = {Bindea, Gabriela and Mlecnik, Bernhard and Tosolini, Marie and Kirilovsky, Amos and Waldner, Maximilian and Obenauf, Anna C. and Angell, Helen and Fredriksen, Tessa and Lafontaine, Lucie and Berger, Anne and Bruneval, Patrick and Fridman, Wolf Herman and Becker, Christoph and Pagès, Franck and Speicher, Michael R. and Trajanoski, Zlatko and Galon, Jérôme},
	month = oct,
	year = {2013},
	pmid = {24138885},
	keywords = {Animals, B-Lymphocytes, Carcinoma, Cell Movement, Chemokine CXCL13, Colorectal Neoplasms, Gene Expression Profiling, Gene Expression Regulation, Humans, Immunity, Innate, Interleukins, Lymphocyte Count, Mice, Neoplasm Recurrence, Local, Neoplasm Staging, Protein Stability, Survival Analysis, T-Lymphocytes, Helper-Inducer, Tumor Microenvironment},
	pages = {782--795},
}

@article{kawazoe_faster_2018,
	title = {Faster {R}-{CNN}-{Based} {Glomerular} {Detection} in {Multistained} {Human} {Whole} {Slide} {Images}},
	volume = {4},
	copyright = {http://creativecommons.org/licenses/by/3.0/},
	issn = {2313-433X},
	
	
	abstract = {The detection of objects of interest in high-resolution digital pathological images is a key part of diagnosis and is a labor-intensive task for pathologists. In this paper, we describe a Faster R-CNN-based approach for the detection of glomeruli in multistained whole slide images (WSIs) of human renal tissue sections. Faster R-CNN is a state-of-the-art general object detection method based on a convolutional neural network, which simultaneously proposes object bounds and objectness scores at each point in an image. The method takes an image obtained from a WSI with a sliding window and classifies and localizes every glomerulus in the image by drawing the bounding boxes. We configured Faster R-CNN with a pretrained Inception-ResNet model and retrained it to be adapted to our task, then evaluated it based on a large dataset consisting of more than 33,000 annotated glomeruli obtained from 800 WSIs. The results showed the approach produces comparable or higher than average F-measures with different stains compared to other recently published approaches. This approach could have practical application in hospitals and laboratories for the quantitative analysis of glomeruli in WSIs and, potentially, lead to a better understanding of chronic glomerulonephritis.},
	language = {en},
	number = {7},
	
	journal = {Journal of Imaging},
	author = {Kawazoe, Yoshimasa and Shimamoto, Kiminori and Yamaguchi, Ryohei and Shintani-Domoto, Yukako and Uozaki, Hiroshi and Fukayama, Masashi and Ohe, Kazuhiko},
	month = jul,
	year = {2018},
	

	keywords = {deep neural network, digital pathology, glomerulus detection, whole slide images},
	pages = {91},
}

@article{mahmood_artificial_2020,
	title = {Artificial {Intelligence}-{Based} {Mitosis} {Detection} in {Breast} {Cancer} {Histopathology} {Images} {Using} {Faster} {R}-{CNN} and {Deep} {CNNs}},
	volume = {9},
	issn = {2077-0383},
	
	abstract = {Breast cancer is the leading cause of mortality in women. Early diagnosis of breast cancer can reduce the mortality rate. In the diagnosis, the mitotic cell count is an important biomarker for predicting the aggressiveness, prognosis, and grade of breast cancer. In general, pathologists manually examine histopathology images under high-resolution microscopes for the detection of mitotic cells. However, because of the minute differences between the mitotic and normal cells, this process is tiresome, time-consuming, and subjective. To overcome these challenges, artificial-intelligence-based (AI-based) techniques have been developed which automatically detect mitotic cells in the histopathology images. Such AI techniques accelerate the diagnosis and can be used as a second-opinion system for a medical doctor. Previously, conventional image-processing techniques were used for the detection of mitotic cells, which have low accuracy and high computational cost. Therefore, a number of deep-learning techniques that demonstrate outstanding performance and low computational cost were recently developed; however, they still require improvement in terms of accuracy and reliability. Therefore, we present a multistage mitotic-cell-detection method based on Faster region convolutional neural network (Faster R-CNN) and deep CNNs. Two open datasets (international conference on pattern recognition (ICPR) 2012 and ICPR 2014 (MITOS-ATYPIA-14)) of breast cancer histopathology were used in our experiments. The experimental results showed that our method achieves the state-of-the-art results of 0.876 precision, 0.841 recall, and 0.858 F1-measure for the ICPR 2012 dataset, and 0.848 precision, 0.583 recall, and 0.691 F1-measure for the ICPR 2014 dataset, which were higher than those obtained using previous methods. Moreover, we tested the generalization capability of our technique by testing on the tumor proliferation assessment challenge 2016 (TUPAC16) dataset and found that our technique also performs well in a cross-dataset experiment which proved the generalization capability of our proposed technique.},
	language = {eng},
	number = {3},
	journal = {Journal of Clinical Medicine},
	author = {Mahmood, Tahir and Arsalan, Muhammad and Owais, Muhammad and Lee, Min Beom and Park, Kang Ryoung},
	month = mar,
	year = {2020},
	pmid = {32164298},
	pmcid = {PMC7141212},
	keywords = {Faster R-CNN, artificial intelligence, breast cancer, deep CNNs, mitotic cell count},
	pages = {749},
}

@article{khan_smdetector_2023,
	title = {{SMDetector}: {Small} mitotic detector in histopathology images using faster {R}-{CNN} with dilated convolutions in backbone model},
	volume = {81},
	issn = {1746-8094},
	shorttitle = {{SMDetector}},
	
	
	abstract = {Breast cancer is one of the most common cancer types among women, and it is a deadly disease caused by the uncontrolled proliferation of cells. Pathologists face a challenging issue of mitotic cell identification and counting during manual detection and identification of cancer. Artificial intelligence can help the medical professional with early, quick, and accurate diagnosis of breast cancer. Consequently, the survival rate will be improved and mortality rate will be decreased. Different deep learning techniques are used in computational pathology for cancer diagnosis. In this study, the SMDetector is proposed which is a deep learning model for detecting small objects such as mitotic and non-mitotic nuclei. This model employs dilated layers in the backbone to prevent small objects from disappearing in the deep layers. The purpose of the dilated layers in this model is to reduce the size gap between the image and the objects it contains. Region proposal network is optimized to accurately identify small objects. The proposed model yielded overall average precision (AP) of 50.31\% and average recall (AR) of 55.90\% that outperforms the existing standard object detection models on ICPR 2014 (Mitos-Atypia-14) dataset. To best of our knowledge the proposed model is state-of-the-art model for precision and recall of mitotic object detection on ICPR 2014 (Mitos-Atypia-14) dataset. The proposed model has achieved average precision for mitotic nuclei 68.49\%, average recall for mitotic nuclei 59.86\% and f-measure 63.88\%.},
	language = {en},
	
	journal = {Biomedical Signal Processing and Control},
	author = {Khan, Hameed Ullah and Raza, Basit and Shah, Munawar Hussain and Usama, Syed Muhammad and Tiwari, Prayag and Band, Shahab S.},
	month = mar,
	year = {2023},
	keywords = {Breast cancer, Computational pathology, Convolutional neural network, Faster R-CNN, Mitotic nuclei detection},
	pages = {104414},
}

@misc{noauthor_zotero_nodate,
	title = {Zotero {\textbar} {Your} personal research assistant},
	
	
}

@article{van_der_laak_deep_2021,
	title = {Deep learning in histopathology: the path to the clinic},
	volume = {27},
	copyright = {2021 Springer Nature America, Inc.},
	issn = {1546-170X},
	shorttitle = {Deep learning in histopathology},
	
	
	abstract = {Machine learning techniques have great potential to improve medical diagnostics, offering ways to improve accuracy, reproducibility and speed, and to ease workloads for clinicians. In the field of histopathology, deep learning algorithms have been developed that perform similarly to trained pathologists for tasks such as tumor detection and grading. However, despite these promising results, very few algorithms have reached clinical implementation, challenging the balance between hope and hype for these new techniques. This Review provides an overview of the current state of the field, as well as describing the challenges that still need to be addressed before artificial intelligence in histopathology can achieve clinical value.},
	language = {en},
	number = {5},
	
	journal = {Nature Medicine},
	author = {van der Laak, Jeroen and Litjens, Geert and Ciompi, Francesco},
	month = may,
	year = {2021},
	

	keywords = {Pathology, Translational research},
	pages = {775--784},
}

@article{litjens_survey_2017,
	title = {A survey on deep learning in medical image analysis},
	volume = {42},
	issn = {1361-8423},
	
	abstract = {Deep learning algorithms, in particular convolutional networks, have rapidly become a methodology of choice for analyzing medical images. This paper reviews the major deep learning concepts pertinent to medical image analysis and summarizes over 300 contributions to the field, most of which appeared in the last year. We survey the use of deep learning for image classification, object detection, segmentation, registration, and other tasks. Concise overviews are provided of studies per application area: neuro, retinal, pulmonary, digital pathology, breast, cardiac, abdominal, musculoskeletal. We end with a summary of the current state-of-the-art, a critical discussion of open challenges and directions for future research.},
	language = {eng},
	journal = {Medical Image Analysis},
	author = {Litjens, Geert and Kooi, Thijs and Bejnordi, Babak Ehteshami and Setio, Arnaud Arindra Adiyoso and Ciompi, Francesco and Ghafoorian, Mohsen and van der Laak, Jeroen A. W. M. and van Ginneken, Bram and Sánchez, Clara I.},
	month = dec,
	year = {2017},
	pmid = {28778026},
	keywords = {Algorithms, Convolutional neural networks, Deep learning, Diagnostic Imaging, Humans, Image Processing, Computer-Assisted, Machine Learning, Medical imaging, Neural Networks, Computer, Survey},
	pages = {60--88},
}

@article{zhang_peritumor_nodate,
	title = {Peritumor tertiary lymphoid structures are associated with infiltrating neutrophils and inferior prognosis in hepatocellular carcinoma},
	volume = {n/a},
	issn = {2045-7634},
	
	
	abstract = {Background The positive prediction of prognosis and immunotherapy within tertiary lymphoid structure (TLS) in cancerous tissue has been well demonstrated, including liver cancer. However, the relationship between TLS and prognosis in the peritumoral region of hepatocellular carcinoma (HCC) has received less attention. Few studies on whether TLS, as a typical representative of acquired immune cell groups, is associated with innate immune cells. The aim of this paper was to identify the prognostic role of peritumor TLS in HCC and to simply explore the relationship with neutrophils infiltration. Methods This study included cancerous and paracancerous tissue from 170 patients after surgical resection of HCC. TLS was examined and identified by pathological H\&E examination, and the impact on prognosis was further classified by determination of total TLS area. Immunohistochemical staining of CD15+ neutrophils was also performed on half of the cases. The obtained results were validated by external public database, as TLS has been widely shown to be tagged with 12 chemokines. Results In peritumoral tissue, the TLS− group had better overall survival (OS) and disease-free survival (DFS) outcomes compared with the TLS+ group. On the contrary, the intratumor TLS+ group showed better DFS outcomes. When further investigating the relationship between TLS area distribution and DFS, progressively worse prognosis was only found in the peritumor region with increasing TLS density (TLS− vs. TLSL vs. TLSH). In addition, neutrophil infiltration increased in parallel with TLS density in the peritumoral region, which was not observed in the intratumoral region. Conclusions TLS might have a dual prognostic role in different regions of HCC. The abundance of peritumoral TLS is an independent influence of DFS. The inconsistent correlation between neutrophils and corresponding TLS in different regions may indicate different pathways of immune aggregation and may serve as an explanation for the different prognosis of TLS, which needs to be specifically explored.},
	language = {en},
	number = {n/a},
	
	journal = {Cancer Medicine},
	author = {Zhang, Tianchen and Lei, Xinjun and Jia, Weili and Li, Jianhui and Nie, Ye and Mao, Zhenzhen and Wang, Yanfang and Tao, Kaishan and Song, Wenjie},
	
	keywords = {hepatocellular carcinoma, infiltrating neutrophils, tertiary lymphoid structures, tumor prognosis},
}

@article{li_existence_2020,
	title = {Existence of intratumoral tertiary lymphoid structures is associated with immune cells infiltration and predicts better prognosis in early-stage hepatocellular carcinoma},
	volume = {12},
	issn = {1945-4589},
	
	
	abstract = {Aging {\textbar} doi:10.18632/aging.102821. Hui Li, Jinju Wang, Hailing Liu, Tian Lan, Lin Xu, Genshu Wang, Kefei Yuan, Hong Wu},
	language = {en},
	number = {4},
	
	journal = {Aging},
	author = {Li, Hui and Wang, Jinju and Liu, Hailing and Lan, Tian and Xu, Lin and Wang, Genshu and Yuan, Kefei and Wu, Hong},
	month = feb,
	year = {2020},
	pmid = {32087064},
	pages = {3451--3472},
}

@article{giatromanolaki_tertiary_2023,
	title = {Tertiary {Lymphoid} {Structures}, {Immune} {Response}, and {Prognostic} {Relevance} in {Non}-{Small} {Cell} {Lung} {Cancer}},
	volume = {41},
	issn = {0735-7907},
	
	
	abstract = {We assessed the presence of ‘tertiary lymphoid structures’ (TLS) in a series of surgically treated non-small cell lung carcinomas (NSCLC). The TLS-density in the tumor periphery (pTLS) ranged from 0 to 1.8 (median 0.45), while in inner tumor areas (iTLS) ranged from 0 to 1.0 (median 0); (p {\textless} 0.0001). High pTLS-density was linked with early stage of the disease. Glycolysis-related enzyme expression (MCT1, Hexokinase 2) was linked with high pTLS-density (p {\textless} 0.05). High pTLS and iTLS densities were linked with better postoperative prognosis (p = 0.02 and p = 0.01, respectively). Assessment of TLS is a useful prognostic marker in NSCLC.},
	number = {1},
	
	journal = {Cancer Investigation},
	author = {Giatromanolaki, Alexandra and Chatzipantelis, Paschalis and Contrafouris, Constantinos A. and Koukourakis, Michael I.},
	month = jan,
	year = {2023},
	pmid = {36239379},
	
	keywords = {Non-small-cell lung cancer, prognosis, tertiary lymphoid structures, tumor-infiltrating lymphocytes},
	pages = {48--57},
}

@article{dieu-nosjean_long-term_2008,
	title = {Long-{Term} {Survival} for {Patients} {With} {Non}–{Small}-{Cell} {Lung} {Cancer} {With} {Intratumoral} {Lymphoid} {Structures}},
	volume = {26},
	issn = {0732-183X},
	
	
	abstract = {Purpose

It has been established that the immune system plays an important role in tumor rejection. There is also compelling evidence that immune responses can develop independently of secondary lymphoid organs in tertiary lymphoid structures. We studied the presence and the correlation of tertiary lymphoid structures with clinical outcome in non–small-cell lung cancer (NSCLC), as the prognostic value of these structures in patients with cancer had not yet been established.

Patients and Methods

This retrospective study was performed by immunohistochemistry on paraffin-embedded tissue specimens from 74 patients with early-stage NSCLC.

Results

Tertiary lymphoid structures were detected in some tumors but not in nontumoral lungs. Thus we called these structures tumor-induced bronchus-associated lymphoid tissue (Ti-BALT). As in lymph nodes, Ti-BALTs were composed of mature dendritic cell (DC)/T-cell clusters adjacent to B-cell follicles and had features of an ongoing immune response. Because the quantitative counting of Ti-BALT was difficult to achieve, we used mature DCs that homed exclusively in Ti-BALT as a specific marker of these structures. Univariate analysis showed that the density of mature DCs was highly associated with a favorable clinical outcome (overall, disease-specific, and disease-free survival), suggesting that Ti-BALT may participate in antitumoral immunity. The density of tumor-infiltrating lymphocytes, in particular, CD4+ and T-bet+ Th1 T cells, was profoundly decreased in tumors weakly infiltrated by mature DCs.

Conclusion

The density of mature DCs was found to be a better predictor of clinical outcome than the other parameters tested. The number of tumor-infiltrating mature DCs may identify patients with early-stage NSCLC who have a high risk of relapse.},
	number = {27},
	
	journal = {Journal of Clinical Oncology},
	author = {Dieu-Nosjean, Marie-Caroline and Antoine, Martine and Danel, Claire and Heudes, Didier and Wislez, Marie and Poulot, Virginie and Rabbe, Nathalie and Laurans, Ludivine and Tartour, Eric and de Chaisemartin, Luc and Lebecque, Serge and Fridman, Wolf-Herman and Cadranel, Jacques},
	month = sep,
	year = {2008},
	
	pages = {4410--4417},
}

@article{petitprez_b_2020,
	title = {B cells are associated with survival and immunotherapy response in sarcoma},
	volume = {577},
	copyright = {2020 The Author(s), under exclusive licence to Springer Nature Limited},
	issn = {1476-4687},
	
	
	abstract = {Soft-tissue sarcomas represent a heterogeneous group of cancer, with more than 50 histological subtypes1,2. The clinical presentation of patients with different subtypes is often atypical, and responses to therapies such as immune checkpoint blockade vary widely3,4. To explain this clinical variability, here we study gene expression profiles in 608 tumours across subtypes of soft-tissue sarcoma. We establish an immune-based classification on the basis of the composition of the tumour microenvironment and identify five distinct phenotypes: immune-low (A and B), immune-high (D and E), and highly vascularized (C) groups. In situ analysis of an independent validation cohort shows that class E was characterized by the presence of tertiary lymphoid structures that contain T cells and follicular dendritic cells and are particularly rich in B cells. B cells are the strongest prognostic factor even in the context of high or low CD8+ T cells and cytotoxic contents. The class-E group demonstrated improved survival and a high response rate to PD1 blockade with pembrolizumab in a phase 2 clinical trial. Together, this work confirms the immune subtypes in patients with soft-tissue sarcoma, and unravels the potential of B-cell-rich tertiary lymphoid structures to guide clinical decision-making and treatments, which could have broader applications in other diseases.},
	language = {en},
	number = {7791},
	
	journal = {Nature},
	author = {Petitprez, Florent and de Reyniès, Aurélien and Keung, Emily Z. and Chen, Tom Wei-Wu and Sun, Cheng-Ming and Calderaro, Julien and Jeng, Yung-Ming and Hsiao, Li-Ping and Lacroix, Laetitia and Bougoüin, Antoine and Moreira, Marco and Lacroix, Guillaume and Natario, Ivo and Adam, Julien and Lucchesi, Carlo and Laizet, Yec′han and Toulmonde, Maud and Burgess, Melissa A. and Bolejack, Vanessa and Reinke, Denise and Wani, Khalid M. and Wang, Wei-Lien and Lazar, Alexander J. and Roland, Christina L. and Wargo, Jennifer A. and Italiano, Antoine and Sautès-Fridman, Catherine and Tawbi, Hussein A. and Fridman, Wolf H.},
	month = jan,
	year = {2020},
	

	keywords = {Cancer immunotherapy, Prognostic markers, Sarcoma},
	pages = {556--560},
}

@article{messina_12-chemokine_2012,
	title = {12-{Chemokine} {Gene} {Signature} {Identifies} {Lymph} {Node}-like {Structures} in {Melanoma}: {Potential} for {Patient} {Selection} for {Immunotherapy}?},
	volume = {2},
	copyright = {2012 The Author(s)},
	issn = {2045-2322},
	shorttitle = {12-{Chemokine} {Gene} {Signature} {Identifies} {Lymph} {Node}-like {Structures} in {Melanoma}},
	
	
	abstract = {We have interrogated a 12-chemokine gene expression signature (GES) on genomic arrays of 14,492 distinct solid tumors and show broad distribution across different histologies. We hypothesized that this 12-chemokine GES might accurately predict a unique intratumoral immune reaction in stage IV (non-locoregional) melanoma metastases. The 12-chemokine GES predicted the presence of unique, lymph node-like structures, containing CD20+ B cell follicles with prominent areas of CD3+ T cells (both CD4+ and CD8+ subsets). CD86+, but not FoxP3+, cells were present within these unique structures as well. The direct correlation between the 12-chemokine GES score and the presence of unique, lymph nodal structures was also associated with better overall survival of the subset of melanoma patients. The use of this novel 12-chemokine GES may reveal basic information on in situ mechanisms of the anti-tumor immune response, potentially leading to improvements in the identification and selection of melanoma patients most suitable for immunotherapy.},
	language = {en},
	number = {1},
	
	journal = {Scientific Reports},
	author = {Messina, Jane L. and Fenstermacher, David A. and Eschrich, Steven and Qu, Xiaotao and Berglund, Anders E. and Lloyd, Mark C. and Schell, Michael J. and Sondak, Vernon K. and Weber, Jeffrey S. and Mulé, James J.},
	month = oct,
	year = {2012},
	

	keywords = {Bioinformatics, Genomics, Medical research, Tumour immunology},
	pages = {765},
}

@article{cabrita_tertiary_2020,
	title = {Tertiary lymphoid structures improve immunotherapy and survival in melanoma},
	volume = {577},
	issn = {1476-4687},
	
	abstract = {Checkpoint blockade therapies that reactivate tumour-associated T cells can induce durable tumour control and result in the long-term survival of patients with advanced cancers1. Current predictive biomarkers for therapy response include high levels of intratumour immunological activity, a high tumour mutational burden and specific characteristics of the gut microbiota2,3. Although the role of T cells in antitumour responses has thoroughly been studied, other immune cells remain insufficiently explored. Here we use clinical samples of metastatic melanomas to investigate the role of B cells in antitumour responses, and find that the co-occurrence of tumour-associated CD8+ T cells and CD20+ B cells is associated with improved survival, independently of other clinical variables. Immunofluorescence staining of CXCR5 and CXCL13 in combination with CD20 reveals the formation of tertiary lymphoid structures in these CD8+CD20+ tumours. We derived a gene signature associated with tertiary lymphoid structures, which predicted clinical outcomes in cohorts of patients treated with immune checkpoint blockade. Furthermore, B-cell-rich tumours were accompanied by increased levels of TCF7+ naive and/or memory T cells. This was corroborated by digital spatial-profiling data, in which T cells in tumours without tertiary lymphoid structures had a dysfunctional molecular phenotype. Our results indicate that tertiary lymphoid structures have a key role in the immune microenvironment in melanoma, by conferring distinct T cell phenotypes. Therapeutic strategies to induce the formation of tertiary lymphoid structures should be explored to improve responses to cancer immunotherapy.},
	language = {eng},
	number = {7791},
	journal = {Nature},
	author = {Cabrita, Rita and Lauss, Martin and Sanna, Adriana and Donia, Marco and Skaarup Larsen, Mathilde and Mitra, Shamik and Johansson, Iva and Phung, Bengt and Harbst, Katja and Vallon-Christersson, Johan and van Schoiack, Alison and Lövgren, Kristina and Warren, Sarah and Jirström, Karin and Olsson, Håkan and Pietras, Kristian and Ingvar, Christian and Isaksson, Karolin and Schadendorf, Dirk and Schmidt, Henrik and Bastholt, Lars and Carneiro, Ana and Wargo, Jennifer A. and Svane, Inge Marie and Jönsson, Göran},
	month = jan,
	year = {2020},
	pmid = {31942071},
	keywords = {Antigens, CD20, B-Lymphocytes, B7-H1 Antigen, CD8-Positive T-Lymphocytes, Chemokine CXCL13, Humans, Immunologic Memory, Melanoma, Neoplasm Metastasis, Phenotype, Prognosis, Programmed Cell Death 1 Receptor, Proteomics, RNA-Seq, Receptors, CXCR5, Single-Cell Analysis, Survival Rate, T Cell Transcription Factor 1, T-Lymphocytes, Tertiary Lymphoid Structures, Treatment Outcome, Tumor Microenvironment},
	pages = {561--565},
}

@article{j_gunderson_germinal_2021,
	title = {Germinal center reactions in tertiary lymphoid structures associate with neoantigen burden, humoral immunity and long-term survivorship in pancreatic cancer},
	volume = {10},
	issn = {2162-402X},
	
	abstract = {Pancreatic ductal adenocarcinoma (PDAC) has traditionally been thought of as an immunologically quiescent tumor type presumably because of a relatively low tumor mutational burden (TMB) and poor responses to checkpoint blockade therapy. However, many PDAC tumors exhibit T cell inflamed phenotypes. The presence of tertiary lymphoid structures (TLS) has recently been shown to be predictive of checkpoint blockade response in melanomas and sarcomas, and are prognostic for survival in PDAC. In order to more comprehensively understand tumor immunity in PDAC patients with TLS, we performed RNA-seq, single and multiplex IHC, flow cytometry and predictive genomic analysis on treatment naïve, PDAC surgical specimens. Forty-six percent of tumors contained distinct T and B cell aggregates reflective of "early-stage TLS" (ES-TLS), which correlated with longer overall and progression-free survival. These tumors had greater CD8+ T cell infiltration but were not defined by previously published TLS gene-expression signatures. ES-TLS+ tumors were enriched for IgG1 class-switched memory B cells and memory CD4+ T cells, suggesting durable immunological memory persisted in these patients. We also observed the presence of active germinal centers (mature-TLS) in 31\% of tumors with lymphocyte clusters, whose patients had long-term survival (median 56 months). M-TLS-positive tumors had equivalent overall T cell infiltration to ES-TLS, but were enriched for activated CD4+ memory cells, naive B cells and NK cells. Finally, using a TCGA-PDAC dataset, ES-TLS+ tumors harbored a decreased TMB, but M-TLS with germinal centers expressed significantly more MHCI-restricted neoantigens as determined by an in silico neoantigen prediction method. Interestingly, M-TLS+ tumors also had evidence of increased rates of B cell somatic hypermutation, suggesting that germinal centers form in the presence of high-quality tumor neoantigens leading to increased humoral immunity that confers improved survival for PDAC patients. AbbreviationsTLS: tertiary lymphoid structures; GC: germinal center(s); PDAC: pancreatic ductal adenocarcinoma; RNA-seq: RNA sequencing; BCRseq: B cell receptor sequencing; HEV: high endothelial venule; PNAd: peripheral node addressin; TMB: tumor mutational burden; TCGA: the cancer genome atlas; PAAD: pancreatic adenocarcinoma; FFPE: formalin fixed paraffin embedded; TIME: tumor immune microenvironment.},
	language = {eng},
	number = {1},
	journal = {Oncoimmunology},
	author = {J Gunderson, Andrew and Rajamanickam, Venkatesh and Bui, Cynthia and Bernard, Brady and Pucilowska, Joanna and Ballesteros-Merino, Carmen and Schmidt, Mark and McCarty, Kayla and Philips, Michaela and Piening, Brian and Dubay, Christopher and Medler, Terry and Newell, Phillipa and Hansen, Paul and Tran, Eric and Tang, Ephraim and Bifulco, Carlo and Crittenden, Marka and Gough, Michael and Young, Kristina H.},
	month = mar,
	year = {2021},
	pmid = {33796412},
	pmcid = {PMC7993148},
	keywords = {Adenocarcinoma, Germinal Center, Humans, Immunity, Humoral, Pancreatic Neoplasms, Survivorship, TLS, Tertiary Lymphoid Structures, Tumor Microenvironment, b cells, immunotherapy, neoantigens, pancreatic cancer, t cells},
	pages = {1900635},
}

@article{rozek_tumor-infiltrating_2016,
	title = {Tumor-{Infiltrating} {Lymphocytes}, {Crohn}’s-{Like} {Lymphoid} {Reaction}, and {Survival} {From} {Colorectal} {Cancer}},
	volume = {108},
	issn = {0027-8874},
	
	
	abstract = {Background: While clinical outcomes from colorectal cancer (CRC) are influenced by stage at diagnosis and treatment, mounting evidence suggests that an enhanced lymphocytic reaction to a tumor may also be an informative prognostic indicator.Methods: The roles of intratumoral T lymphocyte infiltration (TIL), peritumoral Crohn’s-like lymphoid reaction (CLR), microsatellite instability (MSI), and clinicopathological characteristics in survival from CRC were examined using 2369 incident CRCs from a population-based case-control study in northern Israel. Cox proportional hazards regression was used to estimate hazard ratios (HRs) and 95\% confidence intervals (CIs) for CRC-specific and all-cause mortality in multivariable models adjusted for age, sex, ethnicity, grade, stage, and MSI. All statistical tests were two-sided.Results: Tumors with TIL/high-powered field (HPF) of 2 or greater were associated with a statistically significant increase in CRC-specific (P \&lt; .001) and overall survival (P \&lt; .001) compared with tumors with TIL/HPF of less than 2. Similarly, tumors with a prominent CLR experienced better CRC-specific (P \&lt; .001) and overall survival (P \&lt; .001) as compared with those with no response. High TILs (HR = 0.76, 95\% CI = 0.64 to 0.89, P \&lt; .001) and a prominent CLR (HR = 0.71, 95\% CI = 0.62 to 0.80, P \&lt; .001), but not MSI, were associated with a statistically significant reduction in all-cause mortality after adjustment for established prognostic factors.Conclusions: TILs and CLR are both prognostic indicators for CRC after adjusting for traditional prognostic indicators.},
	number = {8},
	
	journal = {JNCI: Journal of the National Cancer Institute},
	author = {Rozek, Laura S. and Schmit, Stephanie L. and Greenson, Joel K. and Tomsho, Lynn P. and Rennert, Hedy S. and Rennert, Gad and Gruber, Stephen B.},
	month = aug,
	year = {2016},
	pages = {djw027},
}

@article{remark_characteristics_2013,
	title = {Characteristics and clinical impacts of the immune environments in colorectal and renal cell carcinoma lung metastases: influence of tumor origin},
	volume = {19},
	issn = {1557-3265},
	shorttitle = {Characteristics and clinical impacts of the immune environments in colorectal and renal cell carcinoma lung metastases},
	
	abstract = {PURPOSE: If immune cells are involved in tumor surveillance and have a prognostic impact in most primary tumors, little is known about their significance in metastases. Because patients' survival is heterogeneous, even at metastatic stages, we hypothesized that immune cells may be involved in the control of metastases. We therefore characterized the tumor immune microenvironment and its prognostic value in colorectal and renal cell carcinoma (RCC) metastases, and compared it to primary tumors.
EXPERIMENTAL DESIGN: We analyzed by immunohistochemistry (n = 192) and qPCR (n = 32) the immune environments of colorectal carcinoma and RCC lung metastases.
RESULTS: Metastases from colorectal carcinoma and RCC have different immune infiltrates. Higher densities of DC-LAMP(+) mature dendritic cells (P {\textless} 0.0001) and lower densities of NKp46(+) NK cells (P {\textless} 0.0001) were observed in colorectal carcinoma as compared to RCC metastases, whereas densities of T cells were similar. High densities of CD8(+) and DC-LAMP(+) cells correlated with longer overall survival (OS) in colorectal carcinoma (P = 0.008) and shorter OS in RCC (P {\textless} 0.0001). High NK-cell densities were associated with improved survival in RCC (P = 0.002) but not in colorectal carcinoma. Densities of immune cells correlated significantly from primary to relapsing metastases for the same patient. A TH1 orientation was found in colorectal carcinoma metastases, whereas a heterogeneous immune gene expression was found in RCC metastases.
CONCLUSIONS: Our results show a major prognostic value of the immune pattern (CD8(+)/DC-LAMP(+) cell densities) in colorectal carcinoma and RCC, reproducible from primary to metastatic tumors, although with opposite clinical impacts, and highlight the role of the tumor cell in shaping its immune environment.},
	language = {eng},
	number = {15},
	journal = {Clinical Cancer Research: An Official Journal of the American Association for Cancer Research},
	author = {Remark, Romain and Alifano, Marco and Cremer, Isabelle and Lupo, Audrey and Dieu-Nosjean, Marie-Caroline and Riquet, Marc and Crozet, Lucile and Ouakrim, Hanane and Goc, Jeremy and Cazes, Aurélie and Fléjou, Jean-François and Gibault, Laure and Verkarre, Virginie and Régnard, Jean-François and Pagès, Olivier-Nicolas and Oudard, Stéphane and Mlecnik, Bernhard and Sautès-Fridman, Catherine and Fridman, Wolf-Herman and Damotte, Diane},
	month = aug,
	year = {2013},
	pmid = {23785047},
	keywords = {Adult, Aged, Biomarkers, Tumor, Carcinoma, Renal Cell, Colorectal Neoplasms, Dendritic Cells, Female, Humans, Immunohistochemistry, Kaplan-Meier Estimate, Lung Neoplasms, Male, Middle Aged, Neoplasm Recurrence, Local, T-Lymphocytes, Tumor Microenvironment},
	pages = {4079--4091},
}

@article{lee_expression_2017,
	title = {Expression of {Myxovirus} {Resistance} {A} ({MxA}) {Is} {Associated} with {Tumor}-{Infiltrating} {Lymphocytes} in {Human} {Epidermal} {Growth} {Factor} {Receptor} 2 ({HER2})-{Positive} {Breast} {Cancers}},
	volume = {49},
	issn = {2005-9256},
	
	abstract = {PURPOSE: The prognostic significance of tumor-infiltrating lymphocytes (TILs) has been determined in breast cancers. Interferons can affect T-cell activity through direct and indirect mechanisms. Myxovirus resistance A (MxA) is an excellent marker of interferon activity. Here,we evaluated TILs and MxA expression in human epidermal growth factor receptor 2 (HER2)-positive breast cancers.
MATERIALS AND METHODS: Ninety cases of hormone receptor (HR)+/HER2+ tumors and 78 cases of HR-/HER2+ tumors were included. The TILs level was assessed using hematoxylin and eosin-stained full face sections, and MxA expressionwas evaluated by immunohistochemistrywith a tissue microarray.
RESULTS: MxA protein expression was significantly higher in tumors with high histologic grade (p=0.023) and high levels of TILs (p=0.002). High levels of TILs were correlated with high histological grade (p=0.001), negative lymphovascular invasion (p=0.007), negative lymph node metastasis (p=0.007), absence of HR expression (p {\textless} 0.001), abundant tertiary lymphoid structures (TLSs) around ductal carcinoma in situ (p=0.018), and abundant TLSs around the invasive component (p {\textless} 0.001). High levels of TILs were also associated with improved disease-free survival, particularly in HR-/HER2+ breast cancers. However, MxA was not a prognostic factor.
CONCLUSION: High expression of MxA in tumor cells was associated with high levels of TILs in HER2-positive breast cancers. Additionally, a high level of TILs was a prognostic factor for breast cancer, whereas the level of MxA expression had no prognostic value.},
	language = {eng},
	number = {2},
	journal = {Cancer Research and Treatment},
	author = {Lee, So Jeong and Hwang, Cheong-Soo and Kim, Young-Keum and Lee, Hyun Jung and Ahn, Sang-Jeong and Shin, Nari and Lee, Jung Hee and Shin, Dong Hoon and Choi, Kyung Un and Park, Do Youn and Lee, Chang Hun and Huh, Gi Young and Sol, Mi Young and Lee, Hee Jin and Gong, Gyungyub and Kim, Jee Yeon and Kim, Ahrong},
	month = apr,
	year = {2017},
	pmid = {27456948},
	pmcid = {PMC5398397},
	keywords = {Adult, Biomarkers, Breast Neoplasms, Breast neoplasms, Female, Gene Expression, Humans, Immunohistochemistry, Lymphatic Metastasis, Lymphocytes, Tumor-Infiltrating, Middle Aged, Myxovirus Resistance Proteins, Myxovirus resistance proteins, Neoplasm Grading, Neoplasm Staging, Prognosis, Receptor, ErbB-2, Tissue Array Analysis, Tumor-infiltrating lymphocytes},
	pages = {313--321},
}

@article{lee_prognostic_2015,
	title = {Prognostic {Significance} of {Tumor}-{Infiltrating} {Lymphocytes} and the {Tertiary} {Lymphoid} {Structures} in {HER2}-{Positive} {Breast} {Cancer} {Treated} {With} {Adjuvant} {Trastuzumab}},
	volume = {144},
	issn = {1943-7722},
	
	abstract = {OBJECTIVES: Tumor-infiltrating lymphocytes (TILs) have prognostic significance in breast cancer. The tertiary lymphoid structure (TLS) is related to the influx of TILs, and expression of major histocompatibility complex (MHC) I in tumor cells is necessary for the effective action of TILs.
METHODS: We retrospectively evaluated the relationship of TILs and TLS and the expression of MHC I in 447 HER2-positive breast cancers treated with chemotherapy and 1 year of trastuzumab.
RESULTS: TILs were more abundant in hormone receptor (HR)-/HER2+ tumors than in HR+/HER2+ tumors. HR-/HER2+ breast cancers with abundant TILs showed a higher histologic grade, the absence of lymphovascular invasion, the presence of peritumoral lymphocytic infiltration, moderate to abundant TLSs in adjacent tissue, and stronger HLA-ABC and HLA-A expression. Abundant TILs and the absence of lymphovascular invasion were found to be good, independent prognostic factors for disease-free survival in patients with HR-/HER2+ breast cancer. The level of TILs was not associated with the patients' prognosis in HR+ tumors.
CONCLUSIONS: Abundant TILs are an independent prognostic factor in HR-/HER2+ breast cancers. Evaluation of TILs in HR-/HER2+ breast cancers may provide valuable information regarding the prognosis of patients treated using adjuvant chemotherapy and trastuzumab.},
	language = {eng},
	number = {2},
	journal = {American Journal of Clinical Pathology},
	author = {Lee, Hee Jin and Kim, Joo Young and Park, In Ah and Song, In Hye and Yu, Jong Han and Ahn, Jin-Hee and Gong, Gyungyub},
	month = aug,
	year = {2015},
	pmid = {26185313},
	keywords = {Adult, Aged, Antibodies, Monoclonal, Humanized, Antineoplastic Agents, Breast Neoplasms, Breast carcinoma, Chemotherapy, Adjuvant, Disease-Free Survival, Female, HER2, Histocompatibility Antigens Class I, Humans, Immunohistochemistry, Kaplan-Meier Estimate, Lymphocytes, Lymphocytes, Tumor-Infiltrating, Lymphoid Tissue, MHC I, Middle Aged, Prognosis, Proportional Hazards Models, Receptor, ErbB-2, Tertiary lymphoid structure, Tissue Array Analysis, Trastuzumab},
	pages = {278--288},
}

@article{liu_distinct_2017,
	title = {Distinct {Tertiary} {Lymphoid} {Structure} {Associations} and {Their} {Prognostic} {Relevance} in {HER2} {Positive} and {Negative} {Breast} {Cancers}},
	volume = {22},
	issn = {1549-490X},
	
	abstract = {BACKGROUND: The presence of tumor infiltrating lymphocytes (TIL) is associated with favorable prognosis. Recent evidence suggested that not only their density, but also the spatial organization as tertiary lymphoid structures (TLS), play a key role in determining patient survival.
MATERIALS AND METHODS: In a cohort of 248 breast cancers, the clinicopathologic association and prognostic role of TLS was examined.
RESULTS: Tertiary lymphoid structures were associated with higher tumor grade, apocrine phenotype, necrosis, extensive in situ component, lymphovascular invasion (LVI), and high TIL. For biomarkers, TLS were associated with hormone receptors negativity, HER2 positivity, and c-kit expression. Tertiary lymphoid structures were significantly related to better disease-free survival (DFS) in HER2 positive (HER2+) breast cancers (log-rank = 4.054), which was not dependent on high TIL status. The combined TLS and TIL status was an independent favorable factor associated with DFS in those cases. Interestingly, tumor cell infiltration into the TLS was found in 41.9\% of TLS positive cases. It was associated with LVI in HER2 negative (HER2-) TLS positive (particularly estrogen receptor positive [ER+] HER2-) cases. In the ER+ HER2- cases, tumor cell infiltration into TLS was also associated with increased pathologic nodal stage (pN) stage and nodal involvement.
CONCLUSION: Tertiary lymphoid structures showed a similar relationship with clinicopathologic features and biomarkers as TIL. The presence of TLS, irrespective of TIL level, could be an important favorable prognostic indicator in HER2+ breast cancer patients. Given the significance of TLS in promoting effective antitumor immunity, further understanding of its organization and induction may provide new opportunities to improve the current immunotherapy strategies.
IMPLICATIONS FOR PRACTICE: Despite recent interest on the clinical value of tumor infiltrating lymphocyte (TIL), little was known on the clinical significance on their spatial organization as tertiary lymphoid structures (TLS). Although TLS showed similar relationships with clinicopathologic features and biomarkers as TIL, the prognostic value of TLS, particularly in HER2 positive cancers, was independent of TIL. Moreover, tumor infiltration could be present in TLS which appears to be related to tumor invasion in HER2 negative cancers. Overall, the results demonstrated the additional value for TLS in HER2 cancer subtypes. Further investigations and its standardized evaluation will enhance its use as standard practice.},
	language = {eng},
	number = {11},
	journal = {The Oncologist},
	author = {Liu, Xia and Tsang, Julia Y. S. and Hlaing, Thazin and Hu, Jintao and Ni, Yun-Bi and Chan, Siu Ki and Cheung, Sai Yin and Tse, Gary M.},
	month = nov,
	year = {2017},
	pmid = {28701569},
	pmcid = {PMC5679825},
	keywords = {Biomarkers, Tumor, Breast Neoplasms, Breast cancer, Disease-Free Survival, Female, Human epidermal growth receptor 2 positive cancers, Humans, Lymphocytes, Tumor-Infiltrating, Middle Aged, Prognosis, Receptor, ErbB-2, Tertiary Lymphoid Structures, Tertiary lymphoid organ, Tumor infiltrating lymphocyte},
	pages = {1316--1324},
}

@article{figenschau_tertiary_2015,
	title = {Tertiary lymphoid structures are associated with higher tumor grade in primary operable breast cancer patients},
	volume = {15},
	issn = {1471-2407},
	
	
	abstract = {Tertiary lymphoid structures (TLS) are highly organized immune cell aggregates that develop at sites of inflammation or infection in non-lymphoid organs. Despite the described role of inflammation in tumor progression, it is still unclear whether the process of lymphoid neogenesis and biological function of ectopic lymphoid tissue in tumors are beneficial or detrimental to tumor growth. In this study we analysed if TLS are found in human breast carcinomas and its association with clinicopathological parameters.},
	number = {1},
	
	journal = {BMC Cancer},
	author = {Figenschau, Stine L. and Fismen, Silje and Fenton, Kristin A. and Fenton, Christopher and Mortensen, Elin S.},
	month = mar,
	year = {2015},
	keywords = {Adaptive immune response, Breast cancer, Immune cell infiltration, Tertiary lymphoid structures, Tumor},
	pages = {101},
}

@article{rodriguez_immune_2021,
	title = {Immune mechanisms orchestrate tertiary lymphoid structures in tumors via cancer-associated fibroblasts},
	volume = {36},
	issn = {2211-1247},
	
	abstract = {Tumor-associated tertiary lymphoid structures (TA-TLS) are associated with enhanced patient survival and responsiveness to cancer therapies, but the mechanisms underlying their development are unknown. We show here that TA-TLS development in murine melanoma is orchestrated by cancer-associated fibroblasts (CAF) with characteristics of lymphoid tissue organizer cells that are induced by tumor necrosis factor receptor signaling. CAF organization into reticular networks is mediated by CD8 T cells, while CAF accumulation and TA-TLS expansion depend on CXCL13-mediated recruitment of B cells expressing lymphotoxin-α1β2. Some of these elements are also overrepresented in human TA-TLS. Additionally, we demonstrate that immunotherapy induces more and larger TA-TLS that are more often organized with discrete T and B cell zones, and that TA-TLS presence, number, and size are correlated with reduced tumor size and overall response to checkpoint immunotherapy. This work provides a platform for manipulating TA-TLS development as a cancer immunotherapy strategy.},
	language = {eng},
	number = {3},
	journal = {Cell Reports},
	author = {Rodriguez, Anthony B. and Peske, J. David and Woods, Amber N. and Leick, Katie M. and Mauldin, Ileana S. and Meneveau, Max O. and Young, Samuel J. and Lindsay, Robin S. and Melssen, Marit M. and Cyranowski, Salwador and Parriott, Geoffrey and Conaway, Mark R. and Fu, Yang-Xin and Slingluff, Craig L. and Engelhard, Victor H.},
	month = jul,
	year = {2021},
	pmid = {34289373},
	pmcid = {PMC8362934},
	keywords = {Animals, B lymphocytes, B-Lymphocytes, B16 melanoma, CD8-Positive T-Lymphocytes, CD8 T lymphocytes, Cancer-Associated Fibroblasts, Cell Differentiation, Cell Proliferation, Humans, Immunotherapy, Lymphocyte Activation, Lymphotoxin beta Receptor, Membrane Glycoproteins, Mice, Inbred C57BL, Neoplasms, Peritoneum, Receptors, Tumor Necrosis Factor, Signal Transduction, Tertiary Lymphoid Structures, cancer-associated fibroblasts, checkpoint blockade immunotherapy, lymphoid tissue inducer cell, lymphoid tissue organizer cell, lymphotoxin-β receptor, tertiary lymphoid structure, tumor necrosis factor receptor},
	pages = {109422},
}

@article{bandi_resolution-agnostic_2019,
	title = {Resolution-agnostic tissue segmentation in whole-slide histopathology images with convolutional neural networks},
	volume = {7},
	issn = {2167-8359},
	
	abstract = {Modern pathology diagnostics is being driven toward large scale digitization of microscopic tissue sections. A prerequisite for its safe implementation is the guarantee that all tissue present on a glass slide can also be found back in the digital image. Whole-slide scanners perform a tissue segmentation in a low resolution overview image to prevent inefficient high-resolution scanning of empty background areas. However, currently applied algorithms can fail in detecting all tissue regions. In this study, we developed convolutional neural networks to distinguish tissue from background. We collected 100 whole-slide images of 10 tissue samples-staining categories from five medical centers for development and testing. Additionally, eight more images of eight unfamiliar categories were collected for testing only. We compared our fully-convolutional neural networks to three traditional methods on a range of resolution levels using Dice score and sensitivity. We also tested whether a single neural network can perform equivalently to multiple networks, each specialized in a single resolution. Overall, our solutions outperformed the traditional methods on all the tested resolutions. The resolution-agnostic network achieved average Dice scores between 0.97 and 0.98 across the tested resolution levels, only 0.0069 less than the resolution-specific networks. Finally, its excellent generalization performance was demonstrated by achieving averages of 0.98 Dice score and 0.97 sensitivity on the eight unfamiliar images. A future study should test this network prospectively.},
	language = {eng},
	journal = {PeerJ},
	author = {Bándi, Péter and Balkenhol, Maschenka and van Ginneken, Bram and van der Laak, Jeroen and Litjens, Geert},
	year = {2019},
	pmid = {31871843},
	pmcid = {PMC6924324},
	keywords = {Computational pathology, Convolutional neural networks, Deep learning, Segmentation, Tissue, Whole-slide images},
	pages = {e8242},
}

@inproceedings{smit_quality_2022,
	title = {Quality control of whole-slide images through multi-class semantic segmentation of artifacts},
	
	abstract = {Quality control is an integral part in the digitization process of whole-slide histopathology images due to artifacts that arise during various stages of slide preparation. Manual control and supervision of these gigapixel images are labor-intensive. Therefore, we report the first multi-class deep learning model trained on whole-slide images covering multiple tissue and stain types for semantic segmentation of artifacts. Our approach reaches a Dice score of 0.91, on average, across six artifact types, and outperforms the competition on external test set. Finally, we extend the artifact segmentation network to a multi-decision quality control system that can be deployed in routine clinical practice.},
	language = {en},
	
	author = {Smit, Gijs and Ciompi, Francesco and Cigéhn, Maria and Bodén, Anna and Laak, Jeroen van der and Mercan, Caner},
	month = jul,
	year = {2022},
}

@article{bankhead_qupath_2017,
	title = {{QuPath}: {Open} source software for digital pathology image analysis},
	volume = {7},
	copyright = {2017 The Author(s)},
	issn = {2045-2322},
	shorttitle = {{QuPath}},
	
	
	abstract = {QuPath is new bioimage analysis software designed to meet the growing need for a user-friendly, extensible, open-source solution for digital pathology and whole slide image analysis. In addition to offering a comprehensive panel of tumor identification and high-throughput biomarker evaluation tools, QuPath provides researchers with powerful batch-processing and scripting functionality, and an extensible platform with which to develop and share new algorithms to analyze complex tissue images. Furthermore, QuPath’s flexible design makes it suitable for a wide range of additional image analysis applications across biomedical research.},
	language = {en},
	number = {1},
	
	journal = {Scientific Reports},
	author = {Bankhead, Peter and Loughrey, Maurice B. and Fernández, José A. and Dombrowski, Yvonne and McArt, Darragh G. and Dunne, Philip D. and McQuaid, Stephen and Gray, Ronan T. and Murray, Liam J. and Coleman, Helen G. and James, Jacqueline A. and Salto-Tellez, Manuel and Hamilton, Peter W.},
	month = dec,
	year = {2017},
	

	keywords = {Biomarkers, Cancer imaging, Colon cancer, Image processing, Software},
	pages = {16878},
}

@article{mori_tertiary_2021,
	title = {Tertiary lymphoid structures show infiltration of effective tumor-resident {T} cells in gastric cancer},
	volume = {112},
	issn = {1349-7006},
	
	
	abstract = {Several studies have reported that tissue-resident memory T cells (TRM cells) or tertiary lymphoid structures (TLSs) are associated with a good prognosis. The aim of this study was to clarify the association of TRM cells and TLSs in the tumor immune microenvironment in gastric cancer (GC). We performed immunohistochemical and immunofluorescence staining to detect the presence of CD103+ T cells and to assess the association between CD103+ T cells and TLSs. CD103+ T cells were observed in the tumor epithelium accompanied by CD8+ T cells and were associated with a better prognosis in GC. Furthermore, CD103+ T cells were located around TLSs, and patients with CD103high had more rich TLSs. Patients who had both CD103high cells and who were TLS-rich had a better prognosis than patients with CD103low cells and who were TLS-poor. Moreover, for patients who received PD-1 blockade therapy, CD103high and TLS-rich predicted a good response. Flow cytometry was performed to confirm the characteristics of CD103+CD8+ T cells and showed that CD103+CD8+ T cells in GC expressed higher levels of PD-1, granzyme B, and interferon-γ than CD103−CD8+ T cells. Our results suggested that CD103+CD8+ cells in GC are correlated with TLSs, resulting in enhanced antitumor immunity in GC.},
	language = {en},
	number = {5},
	
	journal = {Cancer Science},
	author = {Mori, Takuya and Tanaka, Hiroaki and Suzuki, Shugo and Deguchi, Sota and Yamakoshi, Yoshihito and Yoshii, Mami and Miki, Yuichiro and Tamura, Tatsuro and Toyokawa, Takahiro and Lee, Shigeru and Muguruma, Kazuya and Wanibuchi, Hideki and Ohira, Masaichi},
	year = {2021},
	
	keywords = {CD103, antitumor immunity, gastric cancer, tertiary lymphoid structure, tissue-resident memory T cell},
	pages = {1746--1757},
}

@article{vanhersecke_mature_2021,
	title = {Mature tertiary lymphoid structures predict immune checkpoint inhibitor efficacy in solid tumors independently of {PD}-{L1} expression},
	volume = {2},
	copyright = {2021 The Author(s), under exclusive licence to Springer Nature America, Inc.},
	issn = {2662-1347},
	
	
	abstract = {Only a minority of patients derive long-term clinical benefit from anti-programmed cell death protein 1 (anti-PD-1) or anti-programmed death-ligand 1 (anti-PD-L1) monoclonal antibodies. The presence of tertiary lymphoid structures (TLSs) has been associated with improved survival in several tumor types. Here, using a large-scale retrospective analysis of three independent cohorts of patients with cancer who were treated with anti-PD-1 or anti-PD-L1 antibodies, we show that the presence of mature TLSs was associated with improved objective response rates, progression-free survival and overall survival, independent of PD-L1 expression status and CD8+ T cell density. These results pave the way for using TLS detection to select patients who are more likely to benefit from immune checkpoint blockade.},
	language = {en},
	number = {8},
	
	journal = {Nature Cancer},
	author = {Vanhersecke, Lucile and Brunet, Maxime and Guégan, Jean-Philippe and Rey, Christophe and Bougouin, Antoine and Cousin, Sophie and Le Moulec, Sylvestre and Besse, Benjamin and Loriot, Yohann and Larroquette, Mathieu and Soubeyran, Isabelle and Toulmonde, Maud and Roubaud, Guilhem and Pernot, Simon and Cabart, Mathilde and Chomy, François and Lefevre, Corentin and Bourcier, Kevin and Kind, Michèle and Giglioli, Ilenia and Sautès-Fridman, Catherine and Velasco, Valérie and Courgeon, Félicie and Oflazoglu, Ezoglin and Savina, Ariel and Marabelle, Aurélien and Soria, Jean-Charles and Bellera, Carine and Sofeu, Casimir and Bessede, Alban and Fridman, Wolf H. and Le Loarer, François and Italiano, Antoine},
	month = aug,
	year = {2021},
	

	keywords = {Cancer, Predictive markers, Tumour immunology},
	pages = {794--802},
}

@article{meylan_tertiary_2022,
	title = {Tertiary lymphoid structures generate and propagate anti-tumor antibody-producing plasma cells in renal cell cancer},
	volume = {55},
	issn = {1097-4180},
	
	abstract = {The presence of intratumoral tertiary lymphoid structures (TLS) is associated with positive clinical outcomes and responses to immunotherapy in cancer. Here, we used spatial transcriptomics to examine the nature of B cell responses within TLS in renal cell carcinoma (RCC). B cells were enriched in TLS, and therein, we could identify all B cell maturation stages toward plasma cell (PC) formation. B cell repertoire analysis revealed clonal diversification, selection, expansion in TLS, and the presence of fully mature clonotypes at distance. In TLS+ tumors, IgG- and IgA-producing PCs disseminated into the tumor beds along fibroblastic tracks. TLS+ tumors exhibited high frequencies of IgG-producing PCs and IgG-stained and apoptotic malignant cells, suggestive of anti-tumor effector activity. Therapeutic responses and progression-free survival correlated with IgG-stained tumor cells in RCC patients treated with immune checkpoint inhibitors. Thus, intratumoral TLS sustains B cell maturation and antibody production that is associated with response to immunotherapy, potentially via direct anti-tumor effects.},
	language = {eng},
	number = {3},
	journal = {Immunity},
	author = {Meylan, Maxime and Petitprez, Florent and Becht, Etienne and Bougoüin, Antoine and Pupier, Guilhem and Calvez, Anne and Giglioli, Ilenia and Verkarre, Virginie and Lacroix, Guillaume and Verneau, Johanna and Sun, Chen-Ming and Laurent-Puig, Pierre and Vano, Yann-Alexandre and Elaïdi, Reza and Méjean, Arnaud and Sanchez-Salas, Rafaël and Barret, Eric and Cathelineau, Xavier and Oudard, Stephane and Reynaud, Claude-Agnès and de Reyniès, Aurélien and Sautès-Fridman, Catherine and Fridman, Wolf Herman},
	month = mar,
	year = {2022},
	pmid = {35231421},
	keywords = {B cell maturation, B cell repertoire, Carcinoma, Renal Cell, Female, Humans, Immunoglobulin G, Kidney Neoplasms, Male, Plasma Cells, Tertiary Lymphoid Structures, Tumor Microenvironment, Visium, anti-tumor IgG, fibroblasts, plasma cells, renal cell cancer, response to immune check point inhibition, spatial transcriptomics, tertiary lymphoid structures, tumor microenvironment},
	pages = {527--541.e5},
}

@article{posch_maturation_2018,
	title = {Maturation of tertiary lymphoid structures and recurrence of stage {II} and {III} colorectal cancer},
	volume = {7},
	issn = {2162-4011},
	
	abstract = {Tertiary lymphoid structures (TLS) are associated with favorable outcome in non-metastatic colorectal carcinoma (nmCRC), but the dynamics of TLS maturation and its association with effective anti-tumor immune surveillance in nmCRC are unclear. Here, we hypothesized that not only the number of TLS but also their composition harbors information on recurrence risk in nmCRC. In a comprehensive molecular, tissue, laboratory, and clinical analysis of 109 patients with stage II/III nmCRC, we assessed TLS numbers and degree of maturation in surgical specimens by multi-parameter immunofluorescence of follicular dendritic cell (FDC) and germinal center (GC) markers. TLS formed in most tumors and were significantly more prevalent in highly-microsatellite-instable (MSI-H) and/or BRAF-mutant nmCRC. We could distinguish three sequential TLS maturation stages which were characterized by increasing prevalence of FDCs and mature B-cells: [1] Early TLS, composed of dense lymphocytic aggregates without FDCs, [2] Primary follicle-like TLS, having FDCs but no GC reaction, and [3] Secondary follicle-like TLS, having an active GC reaction. A simple integrated TLS immunoscore reflecting these parameters identified a large subgroup of nmCRC patients with a very low risk of recurrence independently of clinical co-variables such as ECOG performance status, age, stage, and adjuvant chemotherapy. We conclude that (1) mismatch repair and BRAF mutation status are associated with the formation of TLS in nmCRC, (2) TLS formation in nmCRC follows sequential maturation steps, culminating in germinal center formation, and (3) this maturation process harbors important prognostic information on the risk of disease recurrence.},
	language = {eng},
	number = {2},
	journal = {Oncoimmunology},
	author = {Posch, Florian and Silina, Karina and Leibl, Sebastian and Mündlein, Axel and Moch, Holger and Siebenhüner, Alexander and Samaras, Panagiotis and Riedl, Jakob and Stotz, Michael and Szkandera, Joanna and Stöger, Herbert and Pichler, Martin and Stupp, Roger and van den Broek, Maries and Schraml, Peter and Gerger, Armin and Petrausch, Ulf and Winder, Thomas},
	year = {2018},
	pmid = {29416939},
	pmcid = {PMC5798199},
	keywords = {Crohn's-like reaction, colorectal cancer, germinal center, immunoscore, recurrence, risk factor, structural equation model, tertiary lymphoid structures},
	pages = {e1378844},
}

@article{thommen_transcriptionally_2018,
	title = {A transcriptionally and functionally distinct {PD}-1+ {CD8}+ {T} cell pool with predictive potential in non-small-cell lung cancer treated with {PD}-1 blockade},
	volume = {24},
	copyright = {2018 The Author(s)},
	issn = {1546-170X},
	
	
	abstract = {Evidence from mouse chronic viral infection models suggests that CD8+ T cell subsets characterized by distinct expression levels of the receptor PD-1 diverge in their state of exhaustion and potential for reinvigoration by PD-1 blockade. However, it remains unknown whether T cells in human cancer adopt a similar spectrum of exhausted states based on PD-1 expression levels. We compared transcriptional, metabolic and functional signatures of intratumoral CD8+ T lymphocyte populations with high (PD-1T), intermediate (PD-1N) and no PD-1 expression (PD-1–) from non-small-cell lung cancer patients. PD-1T T cells showed a markedly different transcriptional and metabolic profile from PD-1N and PD-1– lymphocytes, as well as an intrinsically high capacity for tumor recognition. Furthermore, while PD-1T lymphocytes were impaired in classical effector cytokine production, they produced CXCL13, which mediates immune cell recruitment to tertiary lymphoid structures. Strikingly, the presence of PD-1T cells was strongly predictive for both response and survival in a small cohort of non-small-cell lung cancer patients treated with PD-1 blockade. The characterization of a distinct state of tumor-reactive, PD-1-bright lymphocytes in human cancer, which only partially resembles that seen in chronic infection, provides potential avenues for therapeutic intervention.},
	language = {en},
	number = {7},
	
	journal = {Nature Medicine},
	author = {Thommen, Daniela S. and Koelzer, Viktor H. and Herzig, Petra and Roller, Andreas and Trefny, Marcel and Dimeloe, Sarah and Kiialainen, Anna and Hanhart, Jonathan and Schill, Catherine and Hess, Christoph and Savic Prince, Spasenija and Wiese, Mark and Lardinois, Didier and Ho, Ping-Chih and Klein, Christian and Karanikas, Vaios and Mertz, Kirsten D. and Schumacher, Ton N. and Zippelius, Alfred},
	month = jul,
	year = {2018},
	

	keywords = {Cancer microenvironment, Non-small-cell lung cancer, Tumour immunology},
	pages = {994--1004},
}

@article{masuda_multiplexed_2022,
	title = {Multiplexed single-cell analysis reveals prognostic and nonprognostic {T} cell types in human colorectal cancer},
	volume = {7},
	issn = {2379-3708},
	
	abstract = {Clinical outcomes in colorectal cancer (CRC) correlate with T cell infiltrates, but the specific contributions of heterogenous T cell types remain unclear. To investigate the diverse function of T cells in CRC, we profiled 37,931 T cells from tumors and adjacent normal colon of 16 patients with CRC with respect to transcriptome, TCR sequence, and cell surface markers. Our analysis identified phenotypically and functionally distinguishable effector T cell types. We employed single-cell gene signatures from these T cell subsets to query the TCGA database to assess their prognostic significance. We found 2 distinct cytotoxic T cell types. GZMK+KLRG1+ cytotoxic T cells were enriched in CRC patients with good outcomes. GNLY+CD103+ cytotoxic T cells with a dysfunctional phenotype were not associated with good outcomes, despite coexpression of CD39 and CD103, markers that denote tumor reactivity. We found 2 distinct Treg subtypes associated with opposite outcomes. While total Tregs were associated with good outcomes, CD38+ Tregs were associated with bad outcomes independently of stage and possessed a highly suppressive phenotype, suggesting that they inhibit antitumor immunity in CRC. These findings highlight the potential utility of these subpopulations in predicting outcomes and support the potential for novel therapies directed at CD38+ Tregs or CD8+CD103+ T cells.},
	language = {eng},
	number = {7},
	journal = {JCI insight},
	author = {Masuda, Kazuya and Kornberg, Adam and Miller, Jonathan and Lin, Sijie and Suek, Nathan and Botella, Theo and Secener, Kerim A. and Bacarella, Alyssa M. and Cheng, Liang and Ingham, Matthew and Rosario, Vilma and Al-Mazrou, Ahmed M. and Lee-Kong, Steven A. and Kiran, Ravi P. and Stoeckius, Marlon and Smibert, Peter and Del Portillo, Armando and Oberstein, Paul E. and Sims, Peter A. and Yan, Kelley S. and Han, Arnold},
	month = apr,
	year = {2022},
	pmid = {35192548},
	pmcid = {PMC9057629},
	keywords = {CD8-Positive T-Lymphocytes, Cancer immunotherapy, Colorectal Neoplasms, Colorectal cancer, Humans, Immunology, Prognosis, Single-Cell Analysis, T cells, T-Lymphocyte Subsets},
	pages = {e154646},
}

@article{mcinnes_umap_2018,
	title = {{UMAP}: {Uniform} {Manifold} {Approximation} and {Projection}},
	volume = {3},
	issn = {2475-9066},
	shorttitle = {{UMAP}},
	
	
	abstract = {McInnes et al., (2018). UMAP: Uniform Manifold Approximation and Projection. Journal of Open Source Software, 3(29), 861, https://doi.org/10.21105/joss.00861},
	language = {en},
	number = {29},
	
	journal = {Journal of Open Source Software},
	author = {McInnes, Leland and Healy, John and Saul, Nathaniel and Großberger, Lukas},
	month = sep,
	year = {2018},
	pages = {861},
}

@article{yuxin_wu_detectron2_nodate,
	title = {Detectron2},
	
	journal = {https://github.com/facebookresearch/detectron2},
	author = {{Yuxin Wu} and {Alexander Kirillov} and Francisco Massa and Wan-Yen Lo and Ross Girshick},
}

@article{hermsen_quantitative_2021,
	title = {Quantitative assessment of inflammatory infiltrates in kidney transplant biopsies using multiplex tyramide signal amplification and deep learning},
	volume = {101},
	copyright = {2021 The Author(s)},
	issn = {1530-0307},
	
	
	abstract = {Delayed graft function (DGF) is a strong risk factor for development of interstitial fibrosis and tubular atrophy (IFTA) in kidney transplants. Quantitative assessment of inflammatory infiltrates in kidney biopsies of DGF patients can reveal predictive markers for IFTA development. In this study, we combined multiplex tyramide signal amplification (mTSA) and convolutional neural networks (CNNs) to assess the inflammatory microenvironment in kidney biopsies of DGF patients (n = 22) taken at 6 weeks post-transplantation. Patients were stratified for IFTA development ({\textless}10\% versus ≥10\%) from 6 weeks to 6 months post-transplantation, based on histopathological assessment by three kidney pathologists. One mTSA panel was developed for visualization of capillaries, T- and B-lymphocytes and macrophages and a second mTSA panel for T-helper cell and macrophage subsets. The slides were multi spectrally imaged and custom-made python scripts enabled conversion to artificial brightfield whole-slide images (WSI). We used an existing CNN for the detection of lymphocytes with cytoplasmatic staining patterns in immunohistochemistry and developed two new CNNs for the detection of macrophages and nuclear-stained lymphocytes. F1-scores were 0.77 (nuclear-stained lymphocytes), 0.81 (cytoplasmatic-stained lymphocytes), and 0.82 (macrophages) on a test set of artificial brightfield WSI. The CNNs were used to detect inflammatory cells, after which we assessed the peritubular capillary extent, cell density, cell ratios, and cell distance in the two patient groups. In this cohort, distance of macrophages to other immune cells and peritubular capillary extent did not vary significantly at 6 weeks post-transplantation between patient groups. CD163+ cell density was higher in patients with ≥10\% IFTA development 6 months post-transplantation (p {\textless} 0.05). CD3+CD8−/CD3+CD8+ ratios were higher in patients with {\textless}10\% IFTA development (p {\textless} 0.05). We observed a high correlation between CD163+ and CD4+GATA3+ cell density (R = 0.74, p {\textless} 0.001). Our study demonstrates that CNNs can be used to leverage reliable, quantitative results from mTSA-stained, multi spectrally imaged slides of kidney transplant biopsies.},
	language = {en},
	number = {8},
	
	journal = {Laboratory Investigation},
	author = {Hermsen, Meyke and Volk, Valery and Bräsen, Jan Hinrich and Geijs, Daan J. and Gwinner, Wilfried and Kers, Jesper and Linmans, Jasper and Schaadt, Nadine S. and Schmitz, Jessica and Steenbergen, Eric J. and Swiderska-Chadaj, Zaneta and Smeets, Bart and Hilbrands, Luuk B. and Feuerhake, Friedrich and van der Laak, Jeroen A. W. M.},
	month = aug,
	year = {2021},
	

	keywords = {Kidney, Medical research, Transplant immunology},
	pages = {970--982},
}

@article{barmpoutis_tertiary_2021,
	title = {Tertiary lymphoid structures ({TLS}) identification and density assessment on {H}\&{E}-stained digital slides of lung cancer},
	volume = {16},
	issn = {1932-6203},
	
	
	abstract = {Tertiary lymphoid structures (TLS) are ectopic aggregates of lymphoid cells in inflamed, infected, or tumoral tissues that are easily recognized on an H\&E histology slide as discrete entities, distinct from lymphocytes. TLS are associated with improved cancer prognosis but there is no standardised method available to quantify their presence. Previous studies have used immunohistochemistry to determine the presence of specific cells as a marker of the TLS. This has now been proven to be an underestimate of the true number of TLS. Thus, we propose a methodology for the automated identification and quantification of TLS, based on H\&E slides. We subsequently determined the mathematical criteria defining a TLS. TLS regions were identified through a deep convolutional neural network and segmentation of lymphocytes was performed through an ellipsoidal model. This methodology had a 92.87\% specificity at 95\% sensitivity, 88.79\% specificity at 98\% sensitivity and 84.32\% specificity at 99\% sensitivity level based on 144 TLS annotated H\&E slides implying that the automated approach was able to reproduce the histopathologists’ assessment with great accuracy. We showed that the minimum number of lymphocytes within TLS is 45 and the minimum TLS area is 6,245μm2. Furthermore, we have shown that the density of the lymphocytes is more than 3 times those outside of the TLS. The mean density and standard deviation of lymphocytes within a TLS area are 0.0128/μm2 and 0.0026/μm2 respectively compared to 0.004/μm2 and 0.001/μm2 in non-TLS regions. The proposed methodology shows great potential for automated identification and quantification of the TLS density on digital H\&E slides.},
	language = {en},
	number = {9},
	
	journal = {PLOS ONE},
	author = {Barmpoutis, Panagiotis and Capite, Matthew Di and Kayhanian, Hamzeh and Waddingham, William and Alexander, Daniel C. and Jansen, Marnix and Kwong, Francois Ng Kee},
	month = sep,
	year = {2021},
	
	keywords = {Cancers and neoplasms, Ellipses, Histology, Lung and intrathoracic tumors, Lymphocytes, Malignant tumors, Neural networks, Tumor-infiltrating lymphocytes},
	pages = {e0256907},
}

@article{schaadt_graph-based_2020,
	title = {Graph-based description of tertiary lymphoid organs at single-cell level},
	volume = {16},
	issn = {1553-734X},
	
	
	abstract = {Our aim is to complement observer-dependent approaches of immune cell evaluation in microscopy images with reproducible measures for spatial composition of lymphocytic infiltrates. Analyzing such patterns of inflammation is becoming increasingly important for therapeutic decisions, for example in transplantation medicine or cancer immunology. We developed a graph-based assessment of lymphocyte clustering in full whole slide images. Based on cell coordinates detected in the full image, a Delaunay triangulation and distance criteria are used to build neighborhood graphs. The composition of nodes and edges are used for classification, e.g. using a support vector machine. We describe the variability of these infiltrates on CD3/CD20 duplex staining in renal biopsies of long-term functioning allografts, in breast cancer cases, and in lung tissue of cystic fibrosis patients. The assessment includes automated cell detection, identification of regions of interest, and classification of lymphocytic clusters according to their degree of organization. We propose a neighborhood feature which considers the occurrence of edges with a certain type in the graph to distinguish between phenotypically different immune infiltrates. Our work addresses a medical need and provides a scalable framework that can be easily adjusted to the requirements of different research questions., In this study, we developed a workflow to detect and classify immune infiltrates in giga-pixel microscopy images. It allowed us to measure the degree of organization in lymphocyte clusters with graph-based features and finally to distinguish between tertiary lymphoid organs and other infiltrates. As a clinically relevant use case, we applied it to three different types of tissues and diseases. Our method addresses the need for observer-independent, large-scale evaluation of immune cell patterns and is a prerequisite to capture spatial composition of immune cells that can be used to parameterize mathematical models in systems immunology.},
	number = {2},
	
	journal = {PLoS Computational Biology},
	author = {Schaadt, Nadine S. and Schönmeyer, Ralf and Forestier, Germain and Brieu, Nicolas and Braubach, Peter and Nekolla, Katharina and Meyer-Hermann, Michael and Feuerhake, Friedrich},
	month = feb,
	year = {2020},
	pmid = {32084130},
	pmcid = {PMC7055921},
	pages = {e1007385},
}

@article{van_rijthoven_hooknet_2021,
	title = {{HookNet}: {Multi}-resolution convolutional neural networks for semantic segmentation in histopathology whole-slide images},
	volume = {68},
	issn = {1361-8423},
	shorttitle = {{HookNet}},
	
	abstract = {We propose HookNet, a semantic segmentation model for histopathology whole-slide images, which combines context and details via multiple branches of encoder-decoder convolutional neural networks. Concentric patches at multiple resolutions with different fields of view, feed different branches of HookNet, and intermediate representations are combined via a hooking mechanism. We describe a framework to design and train HookNet for achieving high-resolution semantic segmentation and introduce constraints to guarantee pixel-wise alignment in feature maps during hooking. We show the advantages of using HookNet in two histopathology image segmentation tasks where tissue type prediction accuracy strongly depends on contextual information, namely (1) multi-class tissue segmentation in breast cancer and, (2) segmentation of tertiary lymphoid structures and germinal centers in lung cancer. We show the superiority of HookNet when compared with single-resolution U-Net models working at different resolutions as well as with a recently published multi-resolution model for histopathology image segmentation. We have made HookNet publicly available by releasing the source code1 as well as in the form of web-based applications2,3 based on the grand-challenge.org platform.},
	language = {eng},
	journal = {Medical Image Analysis},
	author = {van Rijthoven, Mart and Balkenhol, Maschenka and Siliņa, Karina and van der Laak, Jeroen and Ciompi, Francesco},
	month = feb,
	year = {2021},
	pmid = {33260110},
	keywords = {Breast, Computational pathology, Deep learning, Humans, Image Processing, Computer-Assisted, Multi-resolution, Neural Networks, Computer, Semantic segmentation, Semantics, Software},
	pages = {101890},
}

@article{pagliarulo_molecular_2022,
	title = {Molecular, {Immunological}, and {Clinical} {Features} {Associated} {With} {Lymphoid} {Neogenesis} in {Muscle} {Invasive} {Bladder} {Cancer}},
	volume = {12},
	issn = {1664-3224},
	
	abstract = {Lymphoid neogenesis gives rise to tertiary lymphoid structures (TLS) in the periphery of multiple cancer types including muscle invasive bladder cancer (MIBC) where it has positive prognostic and predictive associations. Here, we explored molecular, clinical, and histological data of The Cancer Genome Atlas, as well as the IMvigor210 dataset to study factors associated with TLS development and function in the tumor microenvironment (TME) of MIBC. We also analyzed tumor immune composition including TLS in an independent, retrospective MIBC cohort. We found that the combination of TLS density and tumor mutational burden provides a novel independent prognostic biomarker in MIBC. Gene expression profiles obtained from intratumoral regions that rarely contain TLS in MIBC showed poor correlation with the prognostic TLS density measured in tumor periphery. Tumors with high TLS density showed increased gene signatures as well as infiltration of activated lymphocytes. Intratumoral B-cell and CD8+ T-cell co-infiltration was frequent in TLS-high samples, and such regions harbored the highest proportion of PD-1+TCF1+ progenitor-like T cells, naïve T cells, and activated B cells when compared to regions predominantly infiltrated by either B cells or CD8+ T cells alone. We found four TLS maturation subtypes; however, differences in TLS composition appeared to be dictated by the TME and not by the TLS maturation status. Finally, we identified one downregulated and three upregulated non-immune cell-related genes in TME with high TLS density, which may represent candidates for tumor-intrinsic regulation of lymphoid neogenesis. Our study provides novel insights into TLS-associated gene expression and immune contexture of MIBC and indicates towards the relevance of B-cell and CD8+ T-cell interactions in anti-tumor immunity within and outside TLS.},
	
	journal = {Frontiers in Immunology},
	author = {Pagliarulo, Fabio and Cheng, Phil F. and Brugger, Laurin and van Dijk, Nick and van den Heijden, Michiel and Levesque, Mitchell P. and Silina, Karina and van den Broek, Maries},
	year = {2022},
}

@article{silina_germinal_2018,
	title = {Germinal {Centers} {Determine} the {Prognostic} {Relevance} of {Tertiary} {Lymphoid} {Structures} and {Are} {Impaired} by {Corticosteroids} in {Lung} {Squamous} {Cell} {Carcinoma}},
	volume = {78},
	issn = {1538-7445},
	
	abstract = {In solid tumors, the presence of lymph node-like structures called tertiary lymphoid structures (TLS) is associated with improved patient survival. However, little is known about how TLS develop in cancer, how their function affects survival, and whether they are affected by cancer therapy. In this study, we used multispectral microscopy, quantitative pathology, and gene expression profiling to analyze TLS formation in human lung squamous cell carcinoma (LSCC) and in an experimental model of lung TLS induction. We identified a niche of CXCL13+ perivascular and CXCL12+LTB+ and PD-L1+ epithelial cells supporting TLS formation. We also characterized sequential stages of TLS maturation in LSCC culminating in the formation of germinal centers (GC). In untreated patients, TLS density was the strongest independent prognostic marker. Furthermore, TLS density correlated with GC formation and expression of adaptive immune response-related genes. In patients treated with neoadjuvant chemotherapy, TLS density was similar, but GC formation was impaired and the prognostic value of TLS density was lost. Corticosteroids are coadministered with chemotherapy to manage side effects in LSCC patients, so we evaluated whether they impaired TLS development independently of chemotherapy. TLS density and GC formation were each reduced in chemotherapy-naïve LSCC patients treated with corticosteroids before surgery, compared with untreated patients, a finding that we confirmed in the experimental model of lung TLS induction. Overall, our results highlight the importance of GC formation in TLS during tumor development and treatment.Significance: Corticosteroid treatment during chemotherapy negatively affects the development of tertiary lymphoid structures and abrogates their prognostic value in patients with lung cancer. Cancer Res; 78(5); 1308-20. ©2018 AACR.},
	language = {eng},
	number = {5},
	journal = {Cancer Research},
	author = {Siliņa, Karīna and Soltermann, Alex and Attar, Farkhondeh Movahedian and Casanova, Ruben and Uckeley, Zina M. and Thut, Helen and Wandres, Muriel and Isajevs, Sergejs and Cheng, Phil and Curioni-Fontecedro, Alessandra and Foukas, Periklis and Levesque, Mitchell P. and Moch, Holger and Linē, Aija and van den Broek, Maries},
	month = mar,
	year = {2018},
	pmid = {29279354},
	keywords = {Adrenal Cortex Hormones, Aged, Animals, Antineoplastic Combined Chemotherapy Protocols, Apoptosis, Carcinoma, Non-Small-Cell Lung, Carcinoma, Squamous Cell, Cell Proliferation, Female, Follow-Up Studies, Gene Expression Profiling, Germinal Center, Humans, Lung Neoplasms, Lymphocytes, Tumor-Infiltrating, Male, Mice, Mice, Inbred C57BL, Middle Aged, Prognosis, Survival Rate, Tertiary Lymphoid Structures, Tumor Cells, Cultured, Tumor Microenvironment, Xenograft Model Antitumor Assays},
	pages = {1308--1320},
}

@article{schumacher_tertiary_2022,
	title = {Tertiary lymphoid structures in cancer},
	volume = {375},
	
	
	abstract = {Ectopic lymphoid aggregates, termed tertiary lymphoid structures (TLSs), are formed in numerous cancer types, and, with few exceptions, their presence is associated with superior prognosis and response to immunotherapy. In spite of their presumed importance, the triggers that lead to TLS formation in cancer tissue and the contribution of these structures to intratumoral immune responses remain incompletely understood. Here, we discuss the present knowledge on TLSs in cancer, focusing on (i) the drivers of TLS formation, (ii) the function and contribution of TLSs to the antitumor immune response, and (iii) the potential of TLSs as therapeutic targets in human cancers.},
	number = {6576},
	
	journal = {Science},
	author = {Schumacher, Ton N. and Thommen, Daniela S.},
	month = jan,
	year = {2022},
	
	pages = {eabf9419},
}

@article{sautes-fridman_tertiary_2019,
	title = {Tertiary lymphoid structures in the era of cancer immunotherapy},
	volume = {19},
	copyright = {2019 The Publisher},
	issn = {1474-1768},
	
	
	abstract = {Tertiary lymphoid structures (TLSs) are ectopic lymphoid organs that develop in non-lymphoid tissues at sites of chronic inflammation including tumours. Key common characteristics between secondary lymphoid organogenesis and TLS neogenesis have been identified. TLSs exist under different maturation states in tumours, culminating in germinal centre formation. The mechanisms that underlie the role of TLSs in the adaptive antitumour immune response are being deciphered. The description of the correlation between TLS presence and clinical benefit in patients with cancer, suggesting that TLSs could be a prognostic and predictive factor, has drawn strong interest into investigating the role of TLSs in tumours. A current major challenge is to exploit TLSs to promote lymphocyte infiltration, activation by tumour antigens and differentiation to increase the antitumour immune response. Several approaches are being developed using chemokines, cytokines, antibodies, antigen-presenting cells or synthetic scaffolds to induce TLS formation. Strategies aiming to induce TLS neogenesis in immune-low tumours and in immune-high tumours, in this case, in combination with therapeutic agents dampening the inflammatory environment and/or with immune checkpoint inhibitors, represent promising avenues for cancer treatment.},
	language = {en},
	number = {6},
	
	journal = {Nature Reviews Cancer},
	author = {Sautès-Fridman, Catherine and Petitprez, Florent and Calderaro, Julien and Fridman, Wolf Herman},
	month = jun,
	year = {2019},
	

	keywords = {Cancer microenvironment, Immunosurveillance, Metastasis, Prognostic markers, Tumour immunology},
	pages = {307--325},
}

@article{pollizzi_integrating_2014,
	title = {Integrating canonical and metabolic signalling programmes in the regulation of {T} cell responses},
	volume = {14},
	copyright = {2014 Nature Publishing Group, a division of Macmillan Publishers Limited. All Rights Reserved.},
	issn = {1474-1741},
	
	
	abstract = {Distinct T cell lineages have unique metabolic needs. CD4+ and CD8+ effector T cells require specific metabolic programmes that differ from those that are required by memory or regulatory T cells.T cell activation, differentiation and function require the upregulation of appropriate metabolic programmes.The MYC, hypoxia-inducible factor 1α, mammalian target of rapamycin and AMP-activated protein kinase pathways regulate cellular metabolic function and direct the outcome of T cell differentiation.Targeting these metabolic pathways represents a novel means of regulating immune responses.},
	language = {en},
	number = {7},
	
	journal = {Nature Reviews Immunology},
	author = {Pollizzi, Kristen N. and Powell, Jonathan D.},
	month = jul,
	year = {2014},
	

	keywords = {Energy metabolism, T cells},
	pages = {435--446},
}

@article{bandi_resolution-agnostic_2019-1,
	title = {Resolution-agnostic tissue segmentation in whole-slide histopathology images with convolutional neural networks},
	volume = {7},
	issn = {2167-8359},
	
	
	abstract = {Modern pathology diagnostics is being driven toward large scale digitization of microscopic tissue sections. A prerequisite for its safe implementation is the guarantee that all tissue present on a glass slide can also be found back in the digital image. Whole-slide scanners perform a tissue segmentation in a low resolution overview image to prevent inefficient high-resolution scanning of empty background areas. However, currently applied algorithms can fail in detecting all tissue regions. In this study, we developed convolutional neural networks to distinguish tissue from background. We collected 100 whole-slide images of 10 tissue samples—staining categories from five medical centers for development and testing. Additionally, eight more images of eight unfamiliar categories were collected for testing only. We compared our fully-convolutional neural networks to three traditional methods on a range of resolution levels using Dice score and sensitivity. We also tested whether a single neural network can perform equivalently to multiple networks, each specialized in a single resolution. Overall, our solutions outperformed the traditional methods on all the tested resolutions. The resolution-agnostic network achieved average Dice scores between 0.97 and 0.98 across the tested resolution levels, only 0.0069 less than the resolution-specific networks. Finally, its excellent generalization performance was demonstrated by achieving averages of 0.98 Dice score and 0.97 sensitivity on the eight unfamiliar images. A future study should test this network prospectively.},
	language = {en},
	
	journal = {PeerJ},
	author = {Bándi, Péter and Balkenhol, Maschenka and Ginneken, Bram van and Laak, Jeroen van der and Litjens, Geert},
	month = dec,
	year = {2019},
	
	pages = {e8242},
}

@article{liu_frost_2020,
	title = {{FROST}: {Faster} and more {Robust} {One}-shot {Semi}-supervised {Training}},
	shorttitle = {{FROST}},
	
	abstract = {Recent advances in one-shot semi-supervised learning have lowered the barrier for deep learning of new applications. However, the state-of-the-art for semi-supervised learning is slow to train and the performance is sensitive to the choices of the labeled data and hyper-parameter values. In this paper, we present a one-shot semi-supervised learning method that trains up to an order of magnitude faster and is more robust than state-of-the-art methods. Specifically, we show that by combining semi-supervised learning with a one-stage, single network version of self-training, our FROST methodology trains faster and is more robust to choices for the labeled samples and changes in hyper-parameters. Our experiments demonstrate FROST's capability to perform well when the composition of the unlabeled data is unknown; that is when the unlabeled data contain unequal numbers of each class and can contain out-of-distribution examples that don't belong to any of the training classes. High performance, speed of training, and insensitivity to hyper-parameters make FROST the most practical method for one-shot semi-supervised training. Our code is available at https://github.com/HelenaELiu/FROST.},
	
	journal = {arXiv:2011.09471 [cs, eess, stat]},
	author = {Liu, Helena E. and Smith, Leslie N.},
	month = dec,
	year = {2020},
	
	keywords = {Computer Science - Artificial Intelligence, Computer Science - Computer Vision and Pattern Recognition, Computer Science - Machine Learning, Electrical Engineering and Systems Science - Image and Video Processing, Statistics - Machine Learning},
}

@article{chen_simple_2020,
	title = {A {Simple} {Framework} for {Contrastive} {Learning} of {Visual} {Representations}},
	
	abstract = {This paper presents SimCLR: a simple framework for contrastive learning of visual representations. We simplify recently proposed contrastive self-supervised learning algorithms without requiring specialized architectures or a memory bank. In order to understand what enables the contrastive prediction tasks to learn useful representations, we systematically study the major components of our framework. We show that (1) composition of data augmentations plays a critical role in defining effective predictive tasks, (2) introducing a learnable nonlinear transformation between the representation and the contrastive loss substantially improves the quality of the learned representations, and (3) contrastive learning benefits from larger batch sizes and more training steps compared to supervised learning. By combining these findings, we are able to considerably outperform previous methods for self-supervised and semi-supervised learning on ImageNet. A linear classifier trained on self-supervised representations learned by SimCLR achieves 76.5\% top-1 accuracy, which is a 7\% relative improvement over previous state-of-the-art, matching the performance of a supervised ResNet-50. When fine-tuned on only 1\% of the labels, we achieve 85.8\% top-5 accuracy, outperforming AlexNet with 100X fewer labels.},
	
	journal = {arXiv:2002.05709 [cs, stat]},
	author = {Chen, Ting and Kornblith, Simon and Norouzi, Mohammad and Hinton, Geoffrey},
	year = {2020},
	keywords = {Computer Science - Computer Vision and Pattern Recognition, Computer Science - Machine Learning, Statistics - Machine Learning},
}

@inproceedings{bokhorst_learning_2019,
	title = {Learning from sparsely annotated data for semantic segmentation in histopathology images},
	
	abstract = {We investigate the problem of building convolutional networks for semantic segmentation in histopathology images when weak supervision in the form of sparse manual annotations is provided in the tr...},
	language = {en},
	
	booktitle = {International {Conference} on {Medical} {Imaging} with {Deep} {Learning}},
	author = {Bokhorst, John-Melle and Pinckaers, Hans and Zwam, Peter van and Nagtegaal, Iris and Laak, Jeroen van der and Ciompi, Francesco},
	year = {2019},
	pages = {84--91},
}

@article{hegde_similar_2019,
	title = {Similar image search for histopathology: {SMILY}},
	volume = {2},
	copyright = {2019 The Author(s)},
	issn = {2398-6352},
	shorttitle = {Similar image search for histopathology},
	
	
	abstract = {The increasing availability of large institutional and public histopathology image datasets is enabling the searching of these datasets for diagnosis, research, and education. Although these datasets typically have associated metadata such as diagnosis or clinical notes, even carefully curated datasets rarely contain annotations of the location of regions of interest on each image. As pathology images are extremely large (up to 100,000 pixels in each dimension), further laborious visual search of each image may be needed to find the feature of interest. In this paper, we introduce a deep-learning-based reverse image search tool for histopathology images: Similar Medical Images Like Yours (SMILY). We assessed SMILY’s ability to retrieve search results in two ways: using pathologist-provided annotations, and via prospective studies where pathologists evaluated the quality of SMILY search results. As a negative control in the second evaluation, pathologists were blinded to whether search results were retrieved by SMILY or randomly. In both types of assessments, SMILY was able to retrieve search results with similar histologic features, organ site, and prostate cancer Gleason grade compared with the original query. SMILY may be a useful general-purpose tool in the pathologist’s arsenal, to improve the efficiency of searching large archives of histopathology images, without the need to develop and implement specific tools for each application.},
	language = {en},
	number = {1},
	
	journal = {npj Digital Medicine},
	author = {Hegde, Narayan and Hipp, Jason D. and Liu, Yun and Emmert-Buck, Michael and Reif, Emily and Smilkov, Daniel and Terry, Michael and Cai, Carrie J. and Amin, Mahul B. and Mermel, Craig H. and Nelson, Phil Q. and Peng, Lily H. and Corrado, Greg S. and Stumpe, Martin C.},
	year = {2019},
	pages = {1--9},
}

@inproceedings{redmon_you_2016,
	title = {You {Only} {Look} {Once}: {Unified}, {Real}-{Time} {Object} {Detection}},
	shorttitle = {You {Only} {Look} {Once}},
	
	abstract = {We present YOLO, a new approach to object detection. Prior work on object detection repurposes classifiers to perform detection. Instead, we frame object detection as a regression problem to spatially separated bounding boxes and associated class probabilities. A single neural network predicts bounding boxes and class probabilities directly from full images in one evaluation. Since the whole detection pipeline is a single network, it can be optimized end-to-end directly on detection performance. Our unified architecture is extremely fast. Our base YOLO model processes images in real-time at 45 frames per second. A smaller version of the network, Fast YOLO, processes an astounding 155 frames per second while still achieving double the mAP of other real-time detectors. Compared to state-of-the-art detection systems, YOLO makes more localization errors but is less likely to predict false positives on background. Finally, YOLO learns very general representations of objects. It outperforms other detection methods, including DPM and R-CNN, when generalizing from natural images to other domains like artwork.},
	booktitle = {2016 {IEEE} {Conference} on {Computer} {Vision} and {Pattern} {Recognition} ({CVPR})},
	author = {Redmon, Joseph and Divvala, Santosh and Girshick, Ross and Farhadi, Ali},
	year = {2016},
	keywords = {Computer architecture, DPM, Microprocessors, Neural networks, Object detection, Pipelines, R-CNN, Real-time systems, Training, YOLO model, bounding boxes, class probabilities, detection performance, detection pipeline, image classification, image representation, natural images, neural nets, neural network, object classifiers, object detection, object representation, unified real-time object detection, you only look once},
	pages = {779--788},
}

@article{tellez_extending_2020,
	title = {Extending {Unsupervised} {Neural} {Image} {Compression} {With} {Supervised} {Multitask} {Learning}},
	abstract = {We focus on the problem of training convolutional neural networks on gigapixel histopathology images to predict image-level targets. For this purpose, we extend Neural Image Compression (NIC), an image compression framework that reduces the dimensionality of these images using an encoder network trained unsupervisedly. We propose to train this encoder using supervised multitask learning (MTL) instead. We applied the proposed MTL NIC to two histopathology datasets and three tasks. First, we obtained state-of-the-art results in the Tumor Proliferation Assessment Challenge of 2016 (TUPAC16). Second, we successfully classified histopathological growth patterns in images with colorectal liver metastasis (CLM). Third, we predicted patient risk of death by learning directly from overall survival in the same CLM data. Our experimental results suggest that the representations learned by the MTL objective are: (1) highly specific, due to the supervised training signal, and (2) transferable, since the same features perform well across different tasks. Additionally, we trained multiple encoders with different training objectives, e.g. unsupervised and variants of MTL, and observed a positive correlation between the number of tasks in MTL and the system performance on the TUPAC16 dataset.},
	
	journal = {arXiv:2004.07041 [cs, eess]},
	author = {Tellez, David and Hoppener, Diederik and Verhoef, Cornelis and Grunhagen, Dirk and Nierop, Pieter and Drozdzal, Michal and van der Laak, Jeroen and Ciompi, Francesco},
	year = {2020},
	keywords = {Computer Science - Computer Vision and Pattern Recognition, Computer Science - Machine Learning, Electrical Engineering and Systems Science - Image and Video Processing},
}

@article{tellez_neural_2019,
	title = {Neural {Image} {Compression} for {Gigapixel} {Histopathology} {Image} {Analysis}},
	issn = {1939-3539},
	
	abstract = {We propose Neural Image Compression (NIC), a two-step method to build convolutional neural networks for gigapixel image analysis solely using weak image-level labels. First, gigapixel images are compressed using a neural network trained in an unsupervised fashion, retaining high-level information while suppressing pixel-level noise. Second, a convolutional neural network (CNN) is trained on these compressed image representations to predict image-level labels, avoiding the need for fine-grained manual annotations. We compared several encoding strategies, namely reconstruction error minimization, contrastive training and adversarial feature learning, and evaluated NIC on a synthetic task and two public histopathology datasets. We found that NIC can exploit visual cues associated with image-level labels successfully, integrating both global and local visual information. Furthermore, we visualized the regions of the input gigapixel images where the CNN attended to, and confirmed that they overlapped with annotations from human experts.},
	journal = {IEEE Transactions on Pattern Analysis and Machine Intelligence},
	author = {Tellez, David and Litjens, Geert and van der Laak, Jeroen and Ciompi, Francesco},
	year = {2019},
	keywords = {Gigapixel image analysis, Image analysis, Image coding, Image reconstruction, Neural networks, Task analysis, Training, Visualization, computational pathology, convolutional neural networks, representation learning},
}

@inproceedings{tellez_extending_2020-1,
	title = {Extending {Unsupervised} {Neural} {Image} {Compression} {With} {Supervised} {Multitask} {Learning}},
	
	abstract = {We focus on the problem of training convolutional neural networks on gigapixel histopathology images to predict image-level targets. For this purpose, we extend Neural Image Compression (NIC), an...},
	
	author = {Tellez, David and Hoppener, Diederik and Verhoef, Cornelis and Grunhagen, Dirk and Nierop, Pieter and Drozdzal, Michal and Laak, Jeroen van der and Ciompi, Francesco},
	year = {2020},
}

@incollection{snell_prototypical_2017,
	title = {Prototypical {Networks} for {Few}-shot {Learning}},
	
	
	booktitle = {Advances in {Neural} {Information} {Processing} {Systems} 30},
	publisher = {Curran Associates, Inc.},
	author = {Snell, Jake and Swersky, Kevin and Zemel, Richard},
	editor = {Guyon, I. and Luxburg, U. V. and Bengio, S. and Wallach, H. and Fergus, R. and Vishwanathan, S. and Garnett, R.},
	year = {2017},
	pages = {4077--4087},
}

@article{bejnordi_diagnostic_2017,
	title = {Diagnostic {Assessment} of {Deep} {Learning} {Algorithms} for {Detection} of {Lymph} {Node} {Metastases} in {Women} {With} {Breast} {Cancer}},
	volume = {318},
	issn = {0098-7484},
	
	
	abstract = {{\textless}h3{\textgreater}Importance{\textless}/h3{\textgreater}{\textless}p{\textgreater}Application of deep learning algorithms to whole-slide pathology images can potentially improve diagnostic accuracy and efficiency.{\textless}/p{\textgreater}{\textless}h3{\textgreater}Objective{\textless}/h3{\textgreater}{\textless}p{\textgreater}Assess the performance of automated deep learning algorithms at detecting metastases in hematoxylin and eosin–stained tissue sections of lymph nodes of women with breast cancer and compare it with pathologists’ diagnoses in a diagnostic setting.{\textless}/p{\textgreater}{\textless}h3{\textgreater}Design, Setting, and Participants{\textless}/h3{\textgreater}{\textless}p{\textgreater}Researcher challenge competition (CAMELYON16) to develop automated solutions for detecting lymph node metastases (November 2015-November 2016). A training data set of whole-slide images from 2 centers in the Netherlands with (n = 110) and without (n = 160) nodal metastases verified by immunohistochemical staining were provided to challenge participants to build algorithms. Algorithm performance was evaluated in an independent test set of 129 whole-slide images (49 with and 80 without metastases). The same test set of corresponding glass slides was also evaluated by a panel of 11 pathologists with time constraint (WTC) from the Netherlands to ascertain likelihood of nodal metastases for each slide in a flexible 2-hour session, simulating routine pathology workflow, and by 1 pathologist without time constraint (WOTC).{\textless}/p{\textgreater}{\textless}h3{\textgreater}Exposures{\textless}/h3{\textgreater}{\textless}p{\textgreater}Deep learning algorithms submitted as part of a challenge competition or pathologist interpretation.{\textless}/p{\textgreater}{\textless}h3{\textgreater}Main Outcomes and Measures{\textless}/h3{\textgreater}{\textless}p{\textgreater}The presence of specific metastatic foci and the absence vs presence of lymph node metastasis in a slide or image using receiver operating characteristic curve analysis. The 11 pathologists participating in the simulation exercise rated their diagnostic confidence as definitely normal, probably normal, equivocal, probably tumor, or definitely tumor.{\textless}/p{\textgreater}{\textless}h3{\textgreater}Results{\textless}/h3{\textgreater}{\textless}p{\textgreater}The area under the receiver operating characteristic curve (AUC) for the algorithms ranged from 0.556 to 0.994. The top-performing algorithm achieved a lesion-level, true-positive fraction comparable with that of the pathologist WOTC (72.4\% [95\% CI, 64.3\%-80.4\%]) at a mean of 0.0125 false-positives per normal whole-slide image. For the whole-slide image classification task, the best algorithm (AUC, 0.994 [95\% CI, 0.983-0.999]) performed significantly better than the pathologists WTC in a diagnostic simulation (mean AUC, 0.810 [range, 0.738-0.884];\textit{P} \&lt; .001). The top 5 algorithms had a mean AUC that was comparable with the pathologist interpreting the slides in the absence of time constraints (mean AUC, 0.960 [range, 0.923-0.994] for the top 5 algorithms vs 0.966 [95\% CI, 0.927-0.998] for the pathologist WOTC).{\textless}/p{\textgreater}{\textless}h3{\textgreater}Conclusions and Relevance{\textless}/h3{\textgreater}{\textless}p{\textgreater}In the setting of a challenge competition, some deep learning algorithms achieved better diagnostic performance than a panel of 11 pathologists participating in a simulation exercise designed to mimic routine pathology workflow; algorithm performance was comparable with an expert pathologist interpreting whole-slide images without time constraints. Whether this approach has clinical utility will require evaluation in a clinical setting.{\textless}/p{\textgreater}},
	language = {en},
	number = {22},
	
	journal = {JAMA},
	author = {Bejnordi, Babak Ehteshami and Veta, Mitko and Diest, Paul Johannes van and Ginneken, Bram van and Karssemeijer, Nico and Litjens, Geert and Laak, Jeroen A. W. M. van der and Hermsen, Meyke and Manson, Quirine F. and Balkenhol, Maschenka and Geessink, Oscar and Stathonikos, Nikolaos and Dijk, Marcory CRF van and Bult, Peter and Beca, Francisco and Beck, Andrew H. and Wang, Dayong and Khosla, Aditya and Gargeya, Rishab and Irshad, Humayun and Zhong, Aoxiao and Dou, Qi and Li, Quanzheng and Chen, Hao and Lin, Huang-Jing and Heng, Pheng-Ann and Haß, Christian and Bruni, Elia and Wong, Quincy and Halici, Ugur and Öner, Mustafa Ümit and Cetin-Atalay, Rengul and Berseth, Matt and Khvatkov, Vitali and Vylegzhanin, Alexei and Kraus, Oren and Shaban, Muhammad and Rajpoot, Nasir and Awan, Ruqayya and Sirinukunwattana, Korsuk and Qaiser, Talha and Tsang, Yee-Wah and Tellez, David and Annuscheit, Jonas and Hufnagl, Peter and Valkonen, Mira and Kartasalo, Kimmo and Latonen, Leena and Ruusuvuori, Pekka and Liimatainen, Kaisa and Albarqouni, Shadi and Mungal, Bharti and George, Ami and Demirci, Stefanie and Navab, Nassir and Watanabe, Seiryo and Seno, Shigeto and Takenaka, Yoichi and Matsuda, Hideo and Phoulady, Hady Ahmady and Kovalev, Vassili and Kalinovsky, Alexander and Liauchuk, Vitali and Bueno, Gloria and Fernandez-Carrobles, M. Milagro and Serrano, Ismael and Deniz, Oscar and Racoceanu, Daniel and Venâncio, Rui},
	month = dec,
	year = {2017},
	
	pages = {2199--2210},
}

@inproceedings{bel_stain-transforming_2019,
	title = {Stain-{Transforming} {Cycle}-{Consistent} {Generative} {Adversarial} {Networks} for {Improved} {Segmentation} of {Renal} {Histopathology}},
	
	abstract = {The performance of deep learning applications in digital histopathology can deteriorate significantly due to staining variations across centers. We employ cycle-consistent generative adversarial ne...},
	language = {en},
	
	booktitle = {International {Conference} on {Medical} {Imaging} with {Deep} {Learning}},
	author = {Bel, Thomas de and Hermsen, Meyke and Kers, Jesper and Laak, Jeroen van der and Litjens, Geert},
	month = may,
	year = {2019},
	
	pages = {151--163},
}

@article{ehteshami_bejnordi_stain_2016,
	title = {Stain {Specific} {Standardization} of {Whole}-{Slide} {Histopathological} {Images}},
	volume = {35},
	issn = {1558-254X},
	
	abstract = {Variations in the color and intensity of hematoxylin and eosin (H\&E) stained histological slides can potentially hamper the effectiveness of quantitative image analysis. This paper presents a fully automated algorithm for standardization of whole-slide histopathological images to reduce the effect of these variations. The proposed algorithm, called whole-slide image color standardizer (WSICS), utilizes color and spatial information to classify the image pixels into different stain components. The chromatic and density distributions for each of the stain components in the hue-saturation-density color model are aligned to match the corresponding distributions from a template whole-slide image (WSI). The performance of the WSICS algorithm was evaluated on two datasets. The first originated from 125 H\&E stained WSIs of lymph nodes, sampled from 3 patients, and stained in 5 different laboratories on different days of the week. The second comprised 30 H\&E stained WSIs of rat liver sections. The result of qualitative and quantitative evaluations using the first dataset demonstrate that the WSICS algorithm outperforms competing methods in terms of achieving color constancy. The WSICS algorithm consistently yields the smallest standard deviation and coefficient of variation of the normalized median intensity measure. Using the second dataset, we evaluated the impact of our algorithm on the performance of an already published necrosis quantification system. The performance of this system was significantly improved by utilizing the WSICS algorithm. The results of the empirical evaluations collectively demonstrate the potential contribution of the proposed standardization algorithm to improved diagnostic accuracy and consistency in computer-aided diagnosis for histopathology data.},
	number = {2},
	journal = {IEEE Transactions on Medical Imaging},
	author = {Ehteshami Bejnordi, Babak and Litjens, Geert and Timofeeva, Nadya and Otte-Höller, Irene and Homeyer, André and Karssemeijer, Nico and van der Laak, Jeroen AWM},
	month = feb,
	year = {2016},
	
	keywords = {Algorithms, Computer-aided diagnosis, Design automation, H\&E staining, Humans, Image Interpretation, Computer-Assisted, Image Processing, Computer-Assisted, Image color analysis, Lymph Nodes, Optical imaging, Robustness, Staining and Labeling, Standardization, Training, Transforms, biomedical optical imaging, chromatic distributions, coefficient-of-variation, color information, computer-aided diagnosis, density distributions, eosin stained histological slides, fully automated algorithm, hematoxylin stained histological slides, hue-saturation-density, hue-saturation-density color model, image classification, image colour analysis, image matching, image pixel classification, liver, lymph nodes, medical image processing, necrosis quantification system, quantitative image analysis, rat liver sections, spatial information, stain components, stain specific standardization, standard deviation, standardisation, standardization, template whole-slide image, whole-slide histopathological images, whole-slide image color standardizer, whole-slide image color standardizer (WSICS), whole-slide imaging},
	pages = {404--415},
}

@article{tellez_quantifying_2019,
	title = {Quantifying the effects of data augmentation and stain color normalization in convolutional neural networks for computational pathology},
	volume = {58},
	issn = {1361-8415},
	
	
	abstract = {Stain variation is a phenomenon observed when distinct pathology laboratories stain tissue slides that exhibit similar but not identical color appearance. Due to this color shift between laboratories, convolutional neural networks (CNNs) trained with images from one lab often underperform on unseen images from the other lab. Several techniques have been proposed to reduce the generalization error, mainly grouped into two categories: stain color augmentation and stain color normalization. The former simulates a wide variety of realistic stain variations during training, producing stain-invariant CNNs. The latter aims to match training and test color distributions in order to reduce stain variation. For the first time, we compared some of these techniques and quantified their effect on CNN classification performance using a heterogeneous dataset of hematoxylin and eosin histopathology images from 4 organs and 9 pathology laboratories. Additionally, we propose a novel unsupervised method to perform stain color normalization using a neural network. Based on our experimental results, we provide practical guidelines on how to use stain color augmentation and stain color normalization in future computational pathology applications.},
	language = {en},
	
	journal = {Medical Image Analysis},
	author = {Tellez, David and Litjens, Geert and Bándi, Péter and Bulten, Wouter and Bokhorst, John-Melle and Ciompi, Francesco and van der Laak, Jeroen},
	month = dec,
	year = {2019},
	keywords = {Computational pathology, Convolutional neural network, Deep learning},
	pages = {101544},
}

@inproceedings{wetteland_multiscale_2019,
	title = {Multiscale {Deep} {Neural} {Networks} for {Multiclass} {Tissue} {Classification} of {Histological} {Whole}-{Slide} {Images}},
	
	abstract = {Correct treatment of urothelial carcinoma patients is dependent on accurate grading and staging of the cancer tumour. This is determined manually by a pathologist by examining the histological...},
	
	author = {Wetteland, Rune and Engan, Kjersti and Eftestøl, Trygve and Kvikstad, Vebjørn and Janssen, Emilius A. M.},
	month = apr,
	year = {2019},
}

@article{silina_germinal_2018-1,
	title = {Germinal {Centers} {Determine} the {Prognostic} {Relevance} of {Tertiary} {Lymphoid} {Structures} and {Are} {Impaired} by {Corticosteroids} in {Lung} {Squamous} {Cell} {Carcinoma}},
	volume = {78},
	copyright = {©2018 American Association for Cancer Research.},
	issn = {0008-5472, 1538-7445},
	
	
	abstract = {In solid tumors, the presence of lymph node–like structures called tertiary lymphoid structures (TLS) is associated with improved patient survival. However, little is known about how TLS develop in cancer, how their function affects survival, and whether they are affected by cancer therapy. In this study, we used multispectral microscopy, quantitative pathology, and gene expression profiling to analyze TLS formation in human lung squamous cell carcinoma (LSCC) and in an experimental model of lung TLS induction. We identified a niche of CXCL13+ perivascular and CXCL12+LTB+ and PD-L1+ epithelial cells supporting TLS formation. We also characterized sequential stages of TLS maturation in LSCC culminating in the formation of germinal centers (GC). In untreated patients, TLS density was the strongest independent prognostic marker. Furthermore, TLS density correlated with GC formation and expression of adaptive immune response–related genes. In patients treated with neoadjuvant chemotherapy, TLS density was similar, but GC formation was impaired and the prognostic value of TLS density was lost. Corticosteroids are coadministered with chemotherapy to manage side effects in LSCC patients, so we evaluated whether they impaired TLS development independently of chemotherapy. TLS density and GC formation were each reduced in chemotherapy-naïve LSCC patients treated with corticosteroids before surgery, compared with untreated patients, a finding that we confirmed in the experimental model of lung TLS induction. Overall, our results highlight the importance of GC formation in TLS during tumor development and treatment.
Significance: Corticosteroid treatment during chemotherapy negatively affects the development of tertiary lymphoid structures and abrogates their prognostic value in patients with lung cancer. Cancer Res; 78(5); 1308–20. ©2018 AACR.},
	language = {en},
	number = {5},
	
	journal = {Cancer Research},
	author = {Siliņa, Karina and Soltermann, Alex and Attar, Farkhondeh Movahedian and Casanova, Ruben and Uckeley, Zina M. and Thut, Helen and Wandres, Muriel and Isajevs, Sergejs and Cheng, Phil and Curioni-Fontecedro, Alessandra and Foukas, Periklis and Levesque, Mitchell P. and Moch, Holger and Linē, Aija and Broek, Maries van den},
	month = mar,
	year = {2018},
	pmid = {29279354},
	pages = {1308--1320},
}

@inproceedings{ronneberger_u-net:_2015,
	address = {Cham},
	series = {Lecture {Notes} in {Computer} {Science}},
	title = {U-{Net}: {Convolutional} {Networks} for {Biomedical} {Image} {Segmentation}},
	isbn = {978-3-319-24574-4},
	shorttitle = {U-{Net}},
	
	abstract = {There is large consent that successful training of deep networks requires many thousand annotated training samples. In this paper, we present a network and training strategy that relies on the strong use of data augmentation to use the available annotated samples more efficiently. The architecture consists of a contracting path to capture context and a symmetric expanding path that enables precise localization. We show that such a network can be trained end-to-end from very few images and outperforms the prior best method (a sliding-window convolutional network) on the ISBI challenge for segmentation of neuronal structures in electron microscopic stacks. Using the same network trained on transmitted light microscopy images (phase contrast and DIC) we won the ISBI cell tracking challenge 2015 in these categories by a large margin. Moreover, the network is fast. Segmentation of a 512x512 image takes less than a second on a recent GPU. The full implementation (based on Caffe) and the trained networks are available at http://lmb.informatik.uni-freiburg.de/people/ronneber/u-net .},
	language = {en},
	booktitle = {Medical {Image} {Computing} and {Computer}-{Assisted} {Intervention} – {MICCAI} 2015},
	publisher = {Springer International Publishing},
	author = {Ronneberger, Olaf and Fischer, Philipp and Brox, Thomas},
	year = {2015},
	keywords = {Convolutional Layer, Data Augmentation, Deep Network, Ground Truth Segmentation, Training Image},
	pages = {234--241},
}

@incollection{luo_understanding_2016,
	title = {Understanding the {Effective} {Receptive} {Field} in {Deep} {Convolutional} {Neural} {Networks}},
	
	
	booktitle = {Advances in {Neural} {Information} {Processing} {Systems} 29},
	publisher = {Curran Associates, Inc.},
	author = {Luo, Wenjie and Li, Yujia and Urtasun, Raquel and Zemel, Richard},
	year = {2016},
	pages = {4898--4906},
}

@inproceedings{gu_multi-resolution_2018,
	address = {Cham},
	series = {Lecture {Notes} in {Computer} {Science}},
	title = {Multi-resolution {Networks} for {Semantic} {Segmentation} in {Whole} {Slide} {Images}},
	isbn = {978-3-030-00949-6},
	
	abstract = {Digital pathology provides an excellent opportunity for applying fully convolutional networks (FCNs) to tasks, such as semantic segmentation of whole slide images (WSIs). However, standard FCNs face challenges with respect to multi-resolution, inherited from the pyramid arrangement of WSIs. As a result, networks specifically designed to learn and aggregate information at different levels are desired. In this paper, we propose two novel multi-resolution networks based on the popular ‘U-Net’ architecture, which are evaluated on a benchmark dataset for binary semantic segmentation in WSIs. The proposed methods outperform the U-Net, demonstrating superior learning and generalization capabilities.},
	language = {en},
	booktitle = {Computational {Pathology} and {Ophthalmic} {Medical} {Image} {Analysis}},
	publisher = {Springer International Publishing},
	author = {Gu, Feng and Burlutskiy, Nikolay and Andersson, Mats and Wilén, Lena Kajland},
	year = {2018},
	keywords = {Deep learning, Digital pathology, Whole slide images},
	pages = {11--18},
}

@inproceedings{sirinukunwattana_improving_2018,
	address = {Cham},
	series = {Lecture {Notes} in {Computer} {Science}},
	title = {Improving {Whole} {Slide} {Segmentation} {Through} {Visual} {Context} - {A} {Systematic} {Study}},
	isbn = {978-3-030-00934-2},
	
	abstract = {While challenging, the dense segmentation of histology images is a necessary first step to assess changes in tissue architecture and cellular morphology. Although specific convolutional neural network architectures have been applied with great success to the problem, few effectively incorporate visual context information from multiple scales. With this paper, we present a systematic comparison of different architectures to assess how including multi-scale information affects segmentation performance. A publicly available breast cancer and a locally collected prostate cancer datasets are being utilised for this study. The results support our hypothesis that visual context and scale plays a crucial role in histology image classification problems.},
	language = {en},
	booktitle = {Medical {Image} {Computing} and {Computer} {Assisted} {Intervention} – {MICCAI} 2018},
	publisher = {Springer International Publishing},
	author = {Sirinukunwattana, Korsuk and Alham, Nasullah Khalid and Verrill, Clare and Rittscher, Jens},
	year = {2018},
	keywords = {Deep learning, Dense segmentation, Digital pathology, Whole slide imaging},
	pages = {192--200},
}

@article{litjens_1399_2018,
	title = {1399 {H}\&{E}-stained sentinel lymph node sections of breast cancer patients: the {CAMELYON} dataset},
	volume = {7},
	issn = {2047-217X},
	shorttitle = {1399 {H}\&{E}-stained sentinel lymph node sections of breast cancer patients},
	
	
	abstract = {Background
The presence of lymph node metastases is one of the most important factors in breast cancer prognosis. The most common way to assess regional lymph node status is the sentinel lymph node procedure. The sentinel lymph node is the most likely lymph node to contain metastasized cancer cells and is excised, histopathologically processed, and examined by a pathologist. This tedious examination process is time-consuming and can lead to small metastases being missed. However, recent advances in whole-slide imaging and machine learning have opened an avenue for analysis of digitized lymph node sections with computer algorithms. For example, convolutional neural networks, a type of machine-learning algorithm, can be used to automatically detect cancer metastases in lymph nodes with high accuracy. To train machine-learning models, large, well-curated datasets are needed.

Results
We released a dataset of 1,399 annotated whole-slide images (WSIs) of lymph nodes, both with and without metastases, in 3 terabytes of data in the context of the CAMELYON16 and CAMELYON17 Grand Challenges. Slides were collected from five medical centers to cover a broad range of image appearance and staining variations. Each WSI has a slide-level label indicating whether it contains no metastases, macro-metastases, micro-metastases, or isolated tumor cells. Furthermore, for 209 WSIs, detailed hand-drawn contours for all metastases are provided. Last, open-source software tools to visualize and interact with the data have been made available.

Conclusions
A unique dataset of annotated, whole-slide digital histopathology images has been provided with high potential for re-use.},
	number = {6},
	
	journal = {GigaScience},
	author = {Litjens, Geert and Bandi, Peter and Ehteshami Bejnordi, Babak and Geessink, Oscar and Balkenhol, Maschenka and Bult, Peter and Halilovic, Altuna and Hermsen, Meyke and van de Loo, Rob and Vogels, Rob and Manson, Quirine F and Stathonikos, Nikolas and Baidoshvili, Alexi and van Diest, Paul and Wauters, Carla and van Dijk, Marcory and van der Laak, Jeroen},
	month = may,
	year = {2018},
	pmid = {29860392},
	pmcid = {PMC6007545},
}

@article{galon_towards_2014,
	title = {Towards the introduction of the ‘{Immunoscore}’ in the classification of malignant tumours},
	volume = {232},
	issn = {0022-3417},
	
	
	abstract = {The American Joint Committee on Cancer/Union Internationale Contre le Cancer (AJCC/UICC) TNM staging system provides the most reliable guidelines for the routine prognostication and treatment of colorectal carcinoma. This traditional tumour staging summarizes data on tumour burden (T), the presence of cancer cells in draining and regional lymph nodes (N) and evidence for distant metastases (M). However, it is now recognized that the clinical outcome can vary significantly among patients within the same stage. The current classification provides limited prognostic information and does not predict response to therapy. Multiple ways to classify cancer and to distinguish different subtypes of colorectal cancer have been proposed, including morphology, cell origin, molecular pathways, mutation status and gene expression-based stratification. These parameters rely on tumour-cell characteristics. Extensive literature has investigated the host immune response against cancer and demonstrated the prognostic impact of the in situ immune cell infiltrate in tumours. A methodology named ‘Immunoscore’ has been defined to quantify the in situ immune infiltrate. In colorectal cancer, the Immunoscore may add to the significance of the current AJCC/UICC TNM classification, since it has been demonstrated to be a prognostic factor superior to the AJCC/UICC TNM classification. An international consortium has been initiated to validate and promote the Immunoscore in routine clinical settings. The results of this international consortium may result in the implementation of the Immunoscore as a new component for the classification of cancer, designated TNM-I (TNM-Immune). © 2013 The Authors. Journal of Pathology published by John Wiley \& Sons Ltd on behalf of Pathological Society of Great Britain and Ireland.},
	number = {2},
	
	journal = {The Journal of Pathology},
	author = {Galon, Jérôme and Mlecnik, Bernhard and Bindea, Gabriela and Angell, Helen K and Berger, Anne and Lagorce, Christine and Lugli, Alessandro and Zlobec, Inti and Hartmann, Arndt and Bifulco, Carlo and Nagtegaal, Iris D and Palmqvist, Richard and Masucci, Giuseppe V and Botti, Gerardo and Tatangelo, Fabiana and Delrio, Paolo and Maio, Michele and Laghi, Luigi and Grizzi, Fabio and Asslaber, Martin and D'Arrigo, Corrado and Vidal-Vanaclocha, Fernando and Zavadova, Eva and Chouchane, Lotfi and Ohashi, Pamela S and Hafezi-Bakhtiari, Sara and Wouters, Bradly G and Roehrl, Michael and Nguyen, Linh and Kawakami, Yutaka and Hazama, Shoichi and Okuno, Kiyotaka and Ogino, Shuji and Gibbs, Peter and Waring, Paul and Sato, Noriyuki and Torigoe, Toshihiko and Itoh, Kyogo and Patel, Prabhu S and Shukla, Shilin N and Wang, Yili and Kopetz, Scott and Sinicrope, Frank A and Scripcariu, Viorel and Ascierto, Paolo A and Marincola, Francesco M and Fox, Bernard A and Pagès, Franck},
	month = jan,
	year = {2014},
	pmid = {24122236},
	pmcid = {PMC4255306},
	pages = {199--209},
}

@article{galon_type_2006,
	title = {Type, {Density}, and {Location} of {Immune} {Cells} {Within} {Human} {Colorectal} {Tumors} {Predict} {Clinical} {Outcome}},
	volume = {313},
	copyright = {American Association for the Advancement of Science},
	issn = {0036-8075, 1095-9203},
	
	
	abstract = {The role of the adaptive immune response in controlling the growth and recurrence of human tumors has been controversial. We characterized the tumor-infiltrating immune cells in large cohorts of human colorectal cancers by gene expression profiling and in situ immunohistochemical staining. Collectively, the immunological data (the type, density, and location of immune cells within the tumor samples) were found to be a better predictor of patient survival than the histopathological methods currently used to stage colorectal cancer. The results were validated in two additional patient populations. These data support the hypothesis that the adaptive immune response influences the behavior of human tumors. In situ analysis of tumor-infiltrating immune cells may therefore be a valuable prognostic tool in the treatment of colorectal cancer and possibly other malignancies.
The progress of colorectal cancer in patients can be predicted from the characteristics of the immune cells found in their tumors.
The progress of colorectal cancer in patients can be predicted from the characteristics of the immune cells found in their tumors.},
	language = {en},
	number = {5795},
	
	journal = {Science},
	author = {Galon, Jérôme and Costes, Anne and Sanchez-Cabo, Fatima and Kirilovsky, Amos and Mlecnik, Bernhard and Lagorce-Pagès, Christine and Tosolini, Marie and Camus, Matthieu and Berger, Anne and Wind, Philippe and Zinzindohoué, Franck and Bruneval, Patrick and Cugnenc, Paul-Henri and Trajanoski, Zlatko and Fridman, Wolf-Herman and Pagès, Franck},
	month = sep,
	year = {2006},
	pmid = {17008531},
	pages = {1960--1964},
}

@article{salgado_evaluation_2015,
	title = {The evaluation of tumor-infiltrating lymphocytes ({TILs}) in breast cancer: recommendations by an {International} {TILs} {Working} {Group} 2014},
	volume = {26},
	issn = {0923-7534},
	shorttitle = {The evaluation of tumor-infiltrating lymphocytes ({TILs}) in breast cancer},
	
	
	abstract = {Evidence is strengthening for the morphological evaluation of tumor infiltrating
lymphocytes (TILs) in breast cancer. Herein, the concepts for TILs assessment are laid out
by pathologists to facilitate their wider evaluation and consistent interpretation. The
goal of this article is to promote the evaluation of TILs as a biomarker in research,
clinical trial settings and day-to-day practice.},
	number = {2},
	
	journal = {Annals of Oncology},
	author = {Salgado, R. and Denkert, C. and Demaria, S. and Sirtaine, N. and Klauschen, F. and Pruneri, G. and Wienert, S. and Van den Eynden, G. and Baehner, F. L. and Penault-Llorca, F. and Perez, E. A. and Thompson, E. A. and Symmans, W. F. and Richardson, A. L. and Brock, J. and Criscitiello, C. and Bailey, H. and Ignatiadis, M. and Floris, G. and Sparano, J. and Kos, Z. and Nielsen, T. and Rimm, D. L. and Allison, K. H. and Reis-Filho, J. S. and Loibl, S. and Sotiriou, C. and Viale, G. and Badve, S. and Adams, S. and Willard-Gallo, K. and Loi, S.},
	month = feb,
	year = {2015},
	pmid = {25214542},
	pmcid = {PMC6267863},
	pages = {259--271},
}

@book{lakhani_who_2012,
	address = {Lyon},
	edition = {4th},
	title = {{WHO} {Classification} of {Tumours} of the {Breast}, 4th ed.},
	
	
	publisher = {IARC Press},
	author = {Lakhani, S},
	year = {2012},
}

@article{sautes-fridman_tertiary_2016,
	title = {Tertiary {Lymphoid} {Structures} in {Cancers}: {Prognostic} {Value}, {Regulation}, and {Manipulation} for {Therapeutic} {Intervention}},
	volume = {7},
	issn = {1664-3224},
	shorttitle = {Tertiary {Lymphoid} {Structures} in {Cancers}},
	
	
	abstract = {Tertiary lymphoid structures (TLS) are ectopic lymphoid aggregates that reflect lymphoid neogenesis occurring in tissues at sites of inflammation. They are detected in tumors where they orchestrate local and systemic anti-tumor responses. A correlation has been found between high densities of TLS and prolonged patient’s survival in more than 10 different types of cancer. TLS can be regulated by the same set of chemokines and cytokines that orchestrate lymphoid organogenesis and by regulatory T cells. Thus, TLS offer a series of putative new targets that could be used to develop therapies aiming to increase the anti-tumor immune response.},
	
	journal = {Frontiers in Immunology},
	author = {Sautès-Fridman, Catherine and Lawand, Myriam and Giraldo, Nicolas A. and Kaplon, Hélène and Germain, Claire and Fridman, Wolf Herman and Dieu-Nosjean, Marie-Caroline},
	month = oct,
	year = {2016},
	pmid = {27752258},
	pmcid = {PMC5046074},
}

@article{chen_deeplab:_2018,
	title = {{DeepLab}: {Semantic} {Image} {Segmentation} with {Deep} {Convolutional} {Nets}, {Atrous} {Convolution}, and {Fully} {Connected} {CRFs}},
	volume = {40},
	issn = {1939-3539},
	shorttitle = {{DeepLab}},
	
	abstract = {In this work we address the task of semantic image segmentation with Deep Learning and make three main contributions that are experimentally shown to have substantial practical merit. First, we highlight convolution with upsampled filters, or `atrous convolution', as a powerful tool in dense prediction tasks. Atrous convolution allows us to explicitly control the resolution at which feature responses are computed within Deep Convolutional Neural Networks. It also allows us to effectively enlarge the field of view of filters to incorporate larger context without increasing the number of parameters or the amount of computation. Second, we propose atrous spatial pyramid pooling (ASPP) to robustly segment objects at multiple scales. ASPP probes an incoming convolutional feature layer with filters at multiple sampling rates and effective fields-of-views, thus capturing objects as well as image context at multiple scales. Third, we improve the localization of object boundaries by combining methods from DCNNs and probabilistic graphical models. The commonly deployed combination of max-pooling and downsampling in DCNNs achieves invariance but has a toll on localization accuracy. We overcome this by combining the responses at the final DCNN layer with a fully connected Conditional Random Field (CRF), which is shown both qualitatively and quantitatively to improve localization performance. Our proposed “DeepLab” system sets the new state-of-art at the PASCAL VOC-2012 semantic image segmentation task, reaching 79.7 percent mIOU in the test set, and advances the results on three other datasets: PASCAL-Context, PASCAL-Person-Part, and Cityscapes. All of our code is made publicly available online.},
	number = {4},
	journal = {IEEE Transactions on Pattern Analysis and Machine Intelligence},
	author = {Chen, Liang-Chieh and Papandreou, George and Kokkinos, Iasonas and Murphy, Kevin and Yuille, Alan L.},
	month = apr,
	year = {2018},
	keywords = {Computational modeling, Context, Convolution, Convolutional neural networks, Deep Convolutional Neural Networks, Deep Learning, DeepLab, Image resolution, Image segmentation, Neural networks, PASCAL VOC-2012 semantic image segmentation task, Semantics, atrous convolution, atrous spatial pyramid pooling, conditional random fields, convolution, deep convolutional nets, feature extraction, feedforward neural nets, fully connected Conditional Random Field, highlight convolution, image context, image segmentation, learning (artificial intelligence), probabilistic graphical models, random processes, semantic image segmentation, semantic segmentation},
	pages = {834--848},
}

@inproceedings{jegou_one_2017,
	title = {The {One} {Hundred} {Layers} {Tiramisu}: {Fully} {Convolutional} {DenseNets} for {Semantic} {Segmentation}},
	shorttitle = {The {One} {Hundred} {Layers} {Tiramisu}},
	
	abstract = {State-of-the-art approaches for semantic image segmentation are built on Convolutional Neural Networks (CNNs). The typical segmentation architecture is composed of (a) a downsampling path responsible for extracting coarse semantic features, followed by (b) an upsampling path trained to recover the input image resolution at the output of the model and, optionally, (c) a post-processing module (e.g. Conditional Random Fields) to refine the model predictions. Recently, a new CNN architecture, Densely Connected Convolutional Networks (DenseNets), has shown excellent results on image classification tasks. The idea of DenseNets is based on the observation that if each layer is directly connected to every other layer in a feed-forward fashion then the network will be more accurate and easier to train. In this paper, we extend DenseNets to deal with the problem of semantic segmentation. We achieve state-of-the-art results on urban scene benchmark datasets such as CamVid and Gatech, without any further post-processing module nor pretraining. Moreover, due to smart construction of the model, our approach has much less parameters than currently published best entries for these datasets.},
	booktitle = {2017 {IEEE} {Conference} on {Computer} {Vision} and {Pattern} {Recognition} {Workshops} ({CVPRW})},
	author = {Jégou, Simon and Drozdzal, Michal and Vazquez, David and Romero, Adriana and Bengio, Yoshua},
	month = jul,
	year = {2017},
	
	keywords = {Benchmark testing, Computer architecture, Image segmentation, Semantics, Spatial resolution, Standards, Tiramisu layers, convolution, convolutional DenseNets, convolutional neural networks, feature extraction, image classification, image resolution, image segmentation, learning (artificial intelligence), semantic image segmentation, upsampling path training},
	pages = {1175--1183},
}

@article{grossman_toward_2016,
	title = {Toward a {Shared} {Vision} for {Cancer} {Genomic} {Data}},
	volume = {375},
	issn = {0028-4793},
	
	
	number = {12},
	
	journal = {The New England journal of medicine},
	author = {Grossman, Robert L. and Heath, Allison P. and Ferretti, Vincent and Varmus, Harold E. and Lowy, Douglas R. and Kibbe, Warren A. and Staudt, Louis M.},
	month = sep,
	year = {2016},
	pmid = {27653561},
	pmcid = {PMC6309165},
	pages = {1109--1112},
}

@misc{litjens_asap_nodate,
	title = {{ASAP} - {Automated} {Slide} {Analysis} {Platform}},
	
	
	journal = {ASAP},
	author = {Litjens, Geert},
}

@article{brand_sequential_2014,
	title = {Sequential immunohistochemistry: a promising new tool for the pathology laboratory},
	volume = {65},
	copyright = {© 2014 John Wiley \& Sons Ltd},
	issn = {1365-2559},
	shorttitle = {Sequential immunohistochemistry},
	
	
	abstract = {Aims Current immunohistochemical methods to study the expression of multiple proteins in a single tissue section suffer from several limitations. In this article, we report on sequential immunohistochemistry (S-IHC), a novel, easy method that allows the study of numerous proteins in a single tissue section, while requiring very limited optimization. Methods and results In S-IHC, a tissue section is stained for multiple antibodies, with intermediate scanning of the section and elution of chromogen and antibodies. Overlays are made of the digital images, allowing assessment of multiple proteins in the same tissue section. We used S-IHC to study nine nodular lymphocyte-predominant Hodgkin lymphomas (NLPHLs) and 10 T-cell-rich and histiocyte-rich diffuse large B-cell lymphomas (T/HRBCLs) for expression of cyclin D1, CD20, and CD68. We observed cyclin D1 expression in single tumour cells in 44\% of NLPHLs and 60\% of T/HRBCLs. Comparison of S-IHC with classic single immunohistochemical staining revealed discrepancies in eight cases (42\%), demonstrating the difficulty of differentiating tumour cells from histiocytes on morphological grounds, and stressing the additional value of S-IHC. Conclusions For research and diagnostic purposes, S-IHC is a promising technique that assesses the expression of numerous proteins in single tissue sections with complete architectural information, allowing phenotypic characterization of single cells.},
	language = {en},
	number = {5},
	
	journal = {Histopathology},
	author = {Brand, Michiel van den and Hoevenaars, Brigiet M. and Sigmans, Jessica H. M. and Meijer, Jos W. R. and Cleef, Patricia H. J. van and Groenen, Patricia J. T. A. and Hebeda, Konnie M. and Krieken, J. Han J. M. van},
	year = {2014},
	keywords = {T-cell/histiocyte-rich large B-cell lymphoma, cyclin D1, immunohistochemistry, nodular lymphocyte-predominant Hodgkin lymphoma, sequential immunohistochemistry},
	pages = {651--657},
}

@article{tellez_whole-slide_2018,
	title = {Whole-{Slide} {Mitosis} {Detection} in {H} {E} {Breast} {Histology} {Using} {PHH3} as a {Reference} to {Train} {Distilled} {Stain}-{Invariant} {Convolutional} {Networks}},
	volume = {37},
	issn = {1558-254X},
	
	abstract = {Manual counting of mitotic tumor cells in tissue sections constitutes one of the strongest prognostic markers for breast cancer. This procedure, however, is time-consuming and error-prone. We developed a method to automatically detect mitotic figures in breast cancer tissue sections based on convolutional neural networks (CNNs). Application of CNNs to hematoxylin and eosin (H\&E) stained histological tissue sections is hampered by noisy and expensive reference standards established by pathologists, lack of generalization due to staining variation across laboratories, and high computational requirements needed to process gigapixel whole-slide images (WSIs). In this paper, we present a method to train and evaluate CNNs to specifically solve these issues in the context of mitosis detection in breast cancer WSIs. First, by combining image analysis of mitotic activity in phosphohistone-H3 restained slides and registration, we built a reference standard for mitosis detection in entire H\&E WSIs requiring minimal manual annotation effort. Second, we designed a data augmentation strategy that creates diverse and realistic H\&E stain variations by modifying H\&E color channels directly. Using it during training combined with network ensembling resulted in a stain invariant mitosis detector. Third, we applied knowledge distillation to reduce the computational requirements of the mitosis detection ensemble with a negligible loss of performance. The system was trained in a single-center cohort and evaluated in an independent multicenter cohort from the cancer genome atlas on the three tasks of the tumor proliferation assessment challenge. We obtained a performance within the top three best methods for most of the tasks of the challenge.},
	number = {9},
	journal = {IEEE Transactions on Medical Imaging},
	author = {Tellez, David and Balkenhol, Maschenka and Otte-Höller, Irene and van de Loo, Rob and Vogels, Rob and Bult, Peter and Wauters, Carla and Vreuls, Willem and Mol, Suzanne and Karssemeijer, Nico and Litjens, Geert and van der Laak, Jeroen and Ciompi, Francesco},
	month = sep,
	year = {2018},
	keywords = {Breast cancer, H\&E breast histology, H\&E color channels, Image analysis, Image color analysis, PHH3, Pathology, Standards, Training, Tumors, biomedical optical imaging, breast cancer WSI, breast cancer tissue sections, cancer, cancer genome atlas, cellular biophysics, convolutional neural networks, data augmentation, data augmentation strategy, distilled stain-invariant convolutional networks, genomics, hematoxylin and eosin stained histological tissue sections, image analysis, image colour analysis, image registration, knowledge distillation, medical image processing, mitosis detection, mitosis detection ensemble, mitotic activity, mitotic figures, mitotic tumor cells, neural nets, phosphohistone-H3, phosphohistone-H3 restained slides, prognostic markers, realistic H\&E stain variations, single-center cohort, stain invariant mitosis detector, staining variation, tumor proliferation assessment challenge, tumours, whole-slide images, whole-slide mitosis detection},
	pages = {2126--2136},
}

@inproceedings{long_fully_2015,
	title = {Fully convolutional networks for semantic segmentation},
	
	abstract = {Convolutional networks are powerful visual models that yield hierarchies of features. We show that convolutional networks by themselves, trained end-to-end, pixels-to-pixels, exceed the state-of-the-art in semantic segmentation. Our key insight is to build “fully convolutional” networks that take input of arbitrary size and produce correspondingly-sized output with efficient inference and learning. We define and detail the space of fully convolutional networks, explain their application to spatially dense prediction tasks, and draw connections to prior models. We adapt contemporary classification networks (AlexNet [20], the VGG net [31], and GoogLeNet [32]) into fully convolutional networks and transfer their learned representations by fine-tuning [3] to the segmentation task. We then define a skip architecture that combines semantic information from a deep, coarse layer with appearance information from a shallow, fine layer to produce accurate and detailed segmentations. Our fully convolutional network achieves state-of-the-art segmentation of PASCAL VOC (20\% relative improvement to 62.2\% mean IU on 2012), NYUDv2, and SIFT Flow, while inference takes less than one fifth of a second for a typical image.},
	booktitle = {2015 {IEEE} {Conference} on {Computer} {Vision} and {Pattern} {Recognition} ({CVPR})},
	author = {Long, Jonathan and Shelhamer, Evan and Darrell, Trevor},
	month = jun,
	year = {2015},
	
	keywords = {Adaptation models, Computer architecture, Convolution, Deconvolution, Image segmentation, NYUDv2, PASCAL VOC, SIFT flow, Semantics, Training, contemporary classification networks, fully convolutional networks, image classification, image segmentation, inference, inference mechanisms, learning, learning (artificial intelligence), pixels-to-pixels, semantic segmentation, visual models},
	pages = {3431--3440},
}

@article{odena_deconvolution_2016,
	title = {Deconvolution and {Checkerboard} {Artifacts}},
	volume = {1},
	issn = {2476-0757},
	
	
	abstract = {When we look very closely at images generated by neural networks, we often see a strange checkerboard pattern of artifacts.},
	language = {en},
	number = {10},
	
	journal = {Distill},
	author = {Odena, Augustus and Dumoulin, Vincent and Olah, Chris},
	month = oct,
	year = {2016},
	pages = {e3},
}

@article{li_multi-scale_2018,
	title = {A {Multi}-scale {U}-{Net} for {Semantic} {Segmentation} of {Histological} {Images} from {Radical} {Prostatectomies}},
	volume = {2017},
	issn = {1942-597X},
	
	abstract = {Gleason grading of histological images is important in risk assessment and treatment planning for prostate cancer patients. Much research has been done in classifying small homogeneous cancer regions within histological images. However, semi-supervised methods published to date depend on pre-selected regions and cannot be easily extended to an image of heterogeneous tissue composition. In this paper, we propose a multi-scale U-Net model to classify images at the pixel-level using 224 histological image tiles from radical prostatectomies of 20 patients. Our model was evaluated by a patient-based 10-fold cross validation, and achieved a mean Jaccard index of 65.8\% across 4 classes (stroma, Gleason 3, Gleason 4 and benign glands), and 75.5\% for 3 classes (stroma, benign glands, prostate cancer), outperforming other methods.},
	
	journal = {AMIA Annual Symposium Proceedings},
	author = {Li, Jiayun and Sarma, Karthik V. and Chung Ho, King and Gertych, Arkadiusz and Knudsen, Beatrice S. and Arnold, Corey W.},
	month = apr,
	year = {2018},
	pmid = {29854182},
	pmcid = {PMC5977596},
	pages = {1140--1148},
}

@inproceedings{kausar_multi-scale_2018,
	title = {Multi-{Scale} {Deep} {Neural} {Network} for {Mitosis} {Detection} in {Histological} {Images}},
	volume = {3},
	
	abstract = {Mitotic figure detection in breast cancer images plays an important role to measure aggressiveness of the cancer tumor. Currently, in clinic environment the pathologist visualized the multiple high power fields (HPFs) on a glass slide under super microscope which is an extremely tedious and time consuming process. Development of the automatic mitotic detection methods is need of time, however it also bears, scale invariance, deficiency of data, improper image staining and sample class unbalanced dilemma. These limitations are however; prohibit the automatic histopathology image analysis to be applied in clinical practice. In this paper, an automatic domain agnostic deep multi-scale fused fully convolutional neural network (MFF-CNN) is presented to detect mitoses in Hematoxylin and eosin (H\&E) images. The intended model fuses the multi-level and multi-scale features and context information for accurate mitotic count and in training phase multi-step fine-tuning strategy is used to reduce the over-fitting. Moreover, the training image samples efficiently built by stain normalized the poorly stained (H\&E) images and by applying an automatic sample selection strategy. Preliminarily validation on the public MITOS-ATYPIA-14 challenge dataset, demonstrate the efficiency of proposed work. The proposed method achieves better performance in term of detection accuracy with an acceptable detection speed compared to other state-of-the-art designs.},
	booktitle = {2018 {International} {Conference} on {Intelligent} {Informatics} and {Biomedical} {Sciences} ({ICIIBMS})},
	author = {Kausar, Tasleem and Wang, MingJiang and Wu, Boqian and Idrees, Muhammad and Kanwal, Benish},
	month = oct,
	year = {2018},
	
	keywords = {Artificial intelligence, Breast cancer, CNN, Computational modeling, Feature extraction, Image color analysis, Mitosis detection, Multi-scale feature, Robots, Stain-normalization, Training, automatic domain agnostic deep multiscale fused fully convolutional neural network, automatic histopathology image analysis, automatic mitotic detection methods, automatic sample selection strategy, breast cancer images, cancer, cancer tumor, convolution, eosin images, feedforward neural nets, hematoxylin images, improper image staining, medical image processing, mitosis detection, mitotic figure detection, multiscale deep neural network, multistep fine-tuning strategy, sample class unbalanced dilemma, super microscope, tumours},
	pages = {47--51},
}

@article{haghighi_pycm:_2018,
	title = {{PyCM}: {Multiclass} confusion matrix library in {Python}},
	volume = {3},
	issn = {2475-9066},
	shorttitle = {{PyCM}},
	
	
	abstract = {Haghighi et al., (2018). PyCM: Multiclass confusion matrix library in Python. Journal of Open Source Software, 3(25), 729, https://doi.org/10.21105/joss.00729},
	language = {en},
	number = {25},
	
	journal = {Journal of Open Source Software},
	author = {Haghighi, Sepand and Jasemi, Masoomeh and Hessabi, Shaahin and Zolanvari, Alireza},
	month = may,
	year = {2018},
	pages = {729},
}

@inproceedings{graham_sams-net:_2018,
	title = {{SAMS}-{NET}: {Stain}-aware multi-scale network for instance-based nuclei segmentation in histology images},
	shorttitle = {{SAMS}-{NET}},
	
	abstract = {Segmentation of nuclear material in histology slides is an important step in the digital pathology work-flow, due to the ability for nuclei to act as key diagnostic markers. Manual segmentation can be a laborious task, where pathologists are often required to analyse many nuclei within a whole slide image (WSI). The rise in digital pathology has been matched with an increase in interest for automated nuclei segmentation in Hematoxylin \& Eosin (H\&E) stained histology images, yet this remains a challenge due to the heterogeneous appearance of different types of nuclei. This heterogeneity can lead to nuclei having a variable Hematoxylin intensity, which often has detrimental effects on the success of current methods. We propose a deep multi-scale neural network, with a novel loss function that is sensitive to the Hematoxylin intensity, for precise object-level nuclei segmentation. We show that the proposed network outperforms all competing methods for the computational precision medicine (CPM) nuclei segmentation challenge dataset as part of MICCAI 2017.},
	booktitle = {2018 {IEEE} 15th {International} {Symposium} on {Biomedical} {Imaging} ({ISBI} 2018)},
	author = {Graham, S. and Rajpoot, N. M},
	month = apr,
	year = {2018},
	
	keywords = {Biomedical imaging, Computer architecture, Deep Learning, Digital Pathology, Hematoxylin \& Eosin stained histology images, Image segmentation, Microprocessors, Nuclei Segmentation, Pathology, SAMS-NET, Stain-aware multiscale network, Task analysis, Training, automated nuclei segmentation, computational precision medicine nuclei segmentation challenge dataset, deep multiscale neural network, diagnostic markers, digital pathology work-flow, heterogeneous appearance, histology slides, image segmentation, instance-based nuclei segmentation, loss function, manual segmentation, medical image processing, neural nets, nuclear material, precise object-level nuclei segmentation, variable Hematoxylin intensity, whole slide image},
	pages = {590--594},
}

@article{canasmarques_e-cadherin_2016,
	title = {E-cadherin immunohistochemistry in breast pathology: uses and pitfalls},
	volume = {68},
	copyright = {© 2015 John Wiley \& Sons Ltd},
	issn = {1365-2559},
	shorttitle = {E-cadherin immunohistochemistry in breast pathology},
	
	
	abstract = {E-cadherin immunohistochemistry is used commonly in surgical pathology practice to help distinguish lobular carcinoma in situ from ductal carcinoma in situ and invasive lobular carcinoma from invasive ductal carcinoma in histologically problematic or indeterminate cases. However, the interpretation of E-cadherin immunostains is not always straightforward. Failure to recognize the pitfalls and limitations of E-cadherin immunostains can lead to an erroneous diagnosis which may result in inappropriate patient management, particularly for patients with in-situ lesions. In this paper we review the uses and, particularly, the pitfalls in the interpretation of E-cadherin immunostains in distinguishing lobular from ductal lesions of the breast.},
	language = {en},
	number = {1},
	
	journal = {Histopathology},
	author = {Canas‐Marques, Rita and Schnitt, Stuart J.},
	year = {2016},
	keywords = {E-cadherin, breast, lobular carcinoma},
	pages = {57--69},
}

@inproceedings{alsubaie_multi-resolution_2018,
	address = {Cham},
	series = {Communications in {Computer} and {Information} {Science}},
	title = {A {Multi}-resolution {Deep} {Learning} {Framework} for {Lung} {Adenocarcinoma} {Growth} {Pattern} {Classification}},
	isbn = {978-3-319-95921-4},
	
	abstract = {Identifying lung adenocarcinoma growth patterns is critical for diagnosis and treatment of lung cancer patients. Growth patterns have variable texture, shape, size and location. They could appear individually or fused together in a way that makes it difficult to avoid inter/intra variability in pathologists reports. Thus, employing a machine learning method to learn these patterns and automatically locate them within the tumour is indeed necessary. This will reduce the effort, assessment variability and provide a second opinion to support pathologies decision. To the best of our knowledge, no work has been done to classify growth patterns in lung adenocarcinoma. In this paper, we propose applying deep learning framework to perform lung adenocarcinoma pattern classification. We investigate what contextual information is adequate for training using patches extracted at several resolutions. We find that both cellular and architectural morphology features are required to achieve the best performance. Therefore, we propose using multi-resolution deep CNN for growth pattern classification in lung adenocarcinoma. Our preliminarily results show an increase in the overall classification accuracy.},
	language = {en},
	booktitle = {Medical {Image} {Understanding} and {Analysis}},
	publisher = {Springer International Publishing},
	author = {Alsubaie, Najah and Shaban, Muhammad and Snead, David and Khurram, Ali and Rajpoot, Nasir},
	editor = {Nixon, Mark and Mahmoodi, Sasan and Zwiggelaar, Reyer},
	year = {2018},
	keywords = {Deep learning, Digital pathology, Growth patterns, Histology subtype, Lung adenocarcinoma, Whole slide image analysis},
	pages = {3--11},
}
